# Supplementary material for: Mutations in the KIF21B kinesin gene cause neurodevelopmental disorders through imbalanced canonical motor activity
Source: Nat Commun. 2020 May 15;11:2441. doi: 10.1038/s41467-020-16294-6 (PMC7229210; doi:10.1038/s41467-020-16294-6)
Supplement: Supplementary file 4 — Supplementary Data 1 [file 41467_2020_16294_MOESM4_ESM.xlsx]

## Sheet: Supplementary Data 1
Supplemental Data 1 : A detailed description of statistics behind all graphical representation of data.
Panel	Figure 2
a	Anova table. One-way ordinary ANOVA
	Number of families	1
	Number of comparisons per family	3
	Alpha	0.05
	Samples analyzed	n=
	E12.5	4
	E14.5	4
	E16.5	4
	E18.5	4
	Bonferroni's multiple comparisons test	Mean Diff,	95% CI of diff,	Significant?	Summary	Adjusted P Value
	E12.5 vs. E14.5	-0.3978	-0,6035 to -0,1922	Yes	***	0.0005
	E12.5 vs. E16.5	-0.3825	-0,5881 to -0,1768	Yes	***	0.0007
	E12.5 vs. E18.5	-0.3293	-0,5350 to -0,1237	Yes	**	0.0024
b	Anova table. One-way ordinary ANOVA
	Number of families	1
	Number of comparisons per family	3
	Alpha	0.05
	Samples analyzed	n=
	E14.5	3
	E16.5	3
	E18.5	3
	P2	3
	Bonferroni's multiple comparisons test	Mean Diff,	95% CI of diff,	Significant?	Summary	Adjusted P Value
	E14.5 vs. E16.5	-0.123	-1,29 to 1,05	No	ns	> 0,9999
	E14.5 vs. E18.5	-0.497	-1,67 to 0,674	No	ns	0.6369
	E14.5 vs. P2	-0.617	-1,79 to 0,554	No	ns	0.4013
Panel	Figure 3
b	Anova table. 2-way ordinary ANOVA
	Number of families	3
	Number of comparisons per family	28
	Alpha	0.05
	Samples analyzed	n=
	NeuroD-empty vector	6
	NeuroD-hKIF21B-WT 1	13
	NeuroD-hKIF21B-p.Gln313Lys	6
	NeuroD-hKIF21B-p.Ile678Leu	11
	NeuroD-hKIF21B-p.Ala1001Thr	8
	RESCUE 1 WT + p.Gln313Lys	6
	RESCUE 1 WT + p.Ile678Leu	6
	RESCUE 1 WT + p.Ala1001Thr	6
	Bonferroni's multiple comparisons test	Mean Diff,	95% CI of diff,	Significant?	Summary	Adjusted P Value
	SVZ/IZ
	NeuroD-empty vector vs. NeuroD-h-KIF21B-WT	-3.35	-11,8 to 5,09	No	ns	> 0,9999
	NeuroD-empty vector vs. NeuroD-hKIF21B-p.Gln313Lys	-14.1	-24,0 to -4,24	Yes	***	0.0003
	NeuroD-empty vector vs. NeuroD-hKIF21B-p.Ile678Leu	-42.4	-51,1 to -33,7	Yes	****	< 0,0001
	NeuroD-empty vector vs. NeuroD-hKIF21B-p.Ala1001Thr	-13.7	-23,0 to -4,48	Yes	***	0.0001
	NeuroD-empty vector vs. RESCUE 1 WT + p.Gln313Lys	-13.6	-23,5 to -3,75	Yes	***	0.0006
	NeuroD-empty vector vs. RESCUE 1 WT + p.Ile678Leu	-54.9	-64,8 to -45,0	Yes	****	< 0,0001
	NeuroD-empty vector vs. RESCUE 1 WT + p.Ala1001Thr	-17.6	-27,5 to -7,76	Yes	****	< 0,0001
	NeuroD-h-KIF21B-WT vs. NeuroD-hKIF21B-p.Gln313Lys	-10.8	-19,2 to -2,32	Yes	**	0.0022
	NeuroD-h-KIF21B-WT vs. NeuroD-hKIF21B-p.Ile678Leu	-39	-46,1 to -32,0	Yes	****	< 0,0001
	NeuroD-h-KIF21B-WT vs. NeuroD-hKIF21B-p.Ala1001Thr	-10.4	-18,1 to -2,68	Yes	***	0.0009
	NeuroD-h-KIF21B-WT vs. RESCUE 1 WT + p.Gln313Lys	-10.3	-18,7 to -1,83	Yes	**	0.0045
	NeuroD-h-KIF21B-WT vs. RESCUE 1 WT + p.Ile678Leu	-51.5	-60,0 to -43,1	Yes	****	< 0,0001
	NeuroD-h-KIF21B-WT vs. RESCUE 1 WT + p.Ala1001Thr	-14.3	-22,7 to -5,84	Yes	****	< 0,0001
	NeuroD-hKIF21B-p.Gln313Lys vs. NeuroD-hKIF21B-p.Ile678Leu	-28.3	-37,0 to -19,6	Yes	****	< 0,0001
	NeuroD-hKIF21B-p.Gln313Lys vs. NeuroD-hKIF21B-p.Ala1001Thr	0.396	-8,84 to 9,64	No	ns	> 0,9999
	NeuroD-hKIF21B-p.Gln313Lys vs. RESCUE 1 WT + p.Gln313Lys	0.495	-9,38 to 10,4	No	ns	> 0,9999
	NeuroD-hKIF21B-p.Gln313Lys vs. RESCUE 1 WT + p.Ile678Leu	-40.8	-50,7 to -30,9	Yes	****	< 0,0001
	NeuroD-hKIF21B-p.Gln313Lys vs. RESCUE 1 WT + p.Ala1001Thr	-3.52	-13,4 to 6,36	No	ns	> 0,9999
	NeuroD-hKIF21B-p.Ile678Leu vs. NeuroD-hKIF21B-p.Ala1001Thr	28.7	20,7 to 36,6	Yes	****	< 0,0001
	NeuroD-hKIF21B-p.Ile678Leu vs. RESCUE 1 WT + p.Gln313Lys	28.8	20,1 to 37,5	Yes	****	< 0,0001
	NeuroD-hKIF21B-p.Ile678Leu vs. RESCUE 1 WT + p.Ile678Leu	-12.5	-21,2 to -3,82	Yes	***	0.0003
	NeuroD-hKIF21B-p.Ile678Leu vs. RESCUE 1 WT + p.Ala1001Thr	24.8	16,1 to 33,4	Yes	****	< 0,0001
	NeuroD-hKIF21B-p.Ala1001Thr vs. RESCUE 1 WT + p.Gln313Lys	0.0986	-9,14 to 9,34	No	ns	> 0,9999
	NeuroD-hKIF21B-p.Ala1001Thr vs. RESCUE 1 WT + p.Ile678Leu	-41.2	-50,4 to -31,9	Yes	****	< 0,0001
	NeuroD-hKIF21B-p.Ala1001Thr vs. RESCUE 1 WT + p.Ala1001Thr	-3.91	-13,2 to 5,32	No	ns	> 0,9999
	RESCUE 1 WT + p.Gln313Lys vs. RESCUE 1 WT + p.Ile678Leu	-41.3	-51,1 to -31,4	Yes	****	< 0,0001
	RESCUE 1 WT + p.Gln313Lys vs. RESCUE 1 WT + p.Ala1001Thr	-4.01	-13,9 to 5,86	No	ns	> 0,9999
	RESCUE 1 WT + p.Ile678Leu vs. RESCUE 1 WT + p.Ala1001Thr	37.3	27,4 to 47,1	Yes	****	< 0,0001
	Lo CP
	NeuroD-empty vector vs. NeuroD-h-KIF21B-WT	-0.125	-8,57 to 8,32	No	ns	> 0,9999
	NeuroD-empty vector vs. NeuroD-hKIF21B-p.Gln313Lys	-8.14	-18,0 to 1,74	No	ns	0.271
	NeuroD-empty vector vs. NeuroD-hKIF21B-p.Ile678Leu	-9.43	-18,1 to -0,743	Yes	*	0.0201
	NeuroD-empty vector vs. NeuroD-hKIF21B-p.Ala1001Thr	-7.37	-16,6 to 1,87	No	ns	0.3418
	NeuroD-empty vector vs. RESCUE 1 WT + p.Gln313Lys	-4.66	-14,5 to 5,21	No	ns	> 0,9999
	NeuroD-empty vector vs. RESCUE 1 WT + p.Ile678Leu	-6.52	-16,4 to 3,36	No	ns	> 0,9999
	NeuroD-empty vector vs. RESCUE 1 WT + p.Ala1001Thr	-8.17	-18,0 to 1,71	No	ns	0.2638
	NeuroD-h-KIF21B-WT vs. NeuroD-hKIF21B-p.Gln313Lys	-8.02	-16,5 to 0,427	No	ns	0.0834
	NeuroD-h-KIF21B-WT vs. NeuroD-hKIF21B-p.Ile678Leu	-9.3	-16,3 to -2,29	Yes	**	0.0012
	NeuroD-h-KIF21B-WT vs. NeuroD-hKIF21B-p.Ala1001Thr	-7.25	-14,9 to 0,440	No	ns	0.0891
	NeuroD-h-KIF21B-WT vs. RESCUE 1 WT + p.Gln313Lys	-4.54	-13,0 to 3,90	No	ns	> 0,9999
	NeuroD-h-KIF21B-WT vs. RESCUE 1 WT + p.Ile678Leu	-6.4	-14,8 to 2,05	No	ns	0.4825
	NeuroD-h-KIF21B-WT vs. RESCUE 1 WT + p.Ala1001Thr	-8.05	-16,5 to 0,397	No	ns	0.0805
	NeuroD-hKIF21B-p.Gln313Lys vs. NeuroD-hKIF21B-p.Ile678Leu	-1.28	-9,97 to 7,40	No	ns	> 0,9999
	NeuroD-hKIF21B-p.Gln313Lys vs. NeuroD-hKIF21B-p.Ala1001Thr	0.769	-8,47 to 10,0	No	ns	> 0,9999
	NeuroD-hKIF21B-p.Gln313Lys vs. RESCUE 1 WT + p.Gln313Lys	3.48	-6,40 to 13,4	No	ns	> 0,9999
	NeuroD-hKIF21B-p.Gln313Lys vs. RESCUE 1 WT + p.Ile678Leu	1.62	-8,26 to 11,5	No	ns	> 0,9999
	NeuroD-hKIF21B-p.Gln313Lys vs. RESCUE 1 WT + p.Ala1001Thr	-0.0299	-9,91 to 9,85	No	ns	> 0,9999
	NeuroD-hKIF21B-p.Ile678Leu vs. NeuroD-hKIF21B-p.Ala1001Thr	2.05	-5,90 to 10,0	No	ns	> 0,9999
	NeuroD-hKIF21B-p.Ile678Leu vs. RESCUE 1 WT + p.Gln313Lys	4.76	-3,92 to 13,4	No	ns	> 0,9999
	NeuroD-hKIF21B-p.Ile678Leu vs. RESCUE 1 WT + p.Ile678Leu	2.9	-5,78 to 11,6	No	ns	> 0,9999
	NeuroD-hKIF21B-p.Ile678Leu vs. RESCUE 1 WT + p.Ala1001Thr	1.25	-7,43 to 9,94	No	ns	> 0,9999
	NeuroD-hKIF21B-p.Ala1001Thr vs. RESCUE 1 WT + p.Gln313Lys	2.71	-6,53 to 11,9	No	ns	> 0,9999
	NeuroD-hKIF21B-p.Ala1001Thr vs. RESCUE 1 WT + p.Ile678Leu	0.85	-8,39 to 10,1	No	ns	> 0,9999
	NeuroD-hKIF21B-p.Ala1001Thr vs. RESCUE 1 WT + p.Ala1001Thr	-0.799	-10,0 to 8,44	No	ns	> 0,9999
	RESCUE 1 WT + p.Gln313Lys vs. RESCUE 1 WT + p.Ile678Leu	-1.86	-11,7 to 8,02	No	ns	> 0,9999
	RESCUE 1 WT + p.Gln313Lys vs. RESCUE 1 WT + p.Ala1001Thr	-3.51	-13,4 to 6,37	No	ns	> 0,9999
	RESCUE 1 WT + p.Ile678Leu vs. RESCUE 1 WT + p.Ala1001Thr	-1.65	-11,5 to 8,23	No	ns	> 0,9999
	Up CP
	NeuroD-empty vector vs. NeuroD-h-KIF21B-WT	3.48	-4,97 to 11,9	No	ns	> 0,9999
	NeuroD-empty vector vs. NeuroD-hKIF21B-p.Gln313Lys	22.3	12,4 to 32,1	Yes	****	< 0,0001
	NeuroD-empty vector vs. NeuroD-hKIF21B-p.Ile678Leu	51.8	43,1 to 60,5	Yes	****	< 0,0001
	NeuroD-empty vector vs. NeuroD-hKIF21B-p.Ala1001Thr	21.1	11,9 to 30,3	Yes	****	< 0,0001
	NeuroD-empty vector vs. RESCUE 1 WT + p.Gln313Lys	18.3	8,41 to 28,2	Yes	****	< 0,0001
	NeuroD-empty vector vs. RESCUE 1 WT + p.Ile678Leu	61.4	51,5 to 71,3	Yes	****	< 0,0001
	NeuroD-empty vector vs. RESCUE 1 WT + p.Ala1001Thr	25.8	15,9 to 35,7	Yes	****	< 0,0001
	NeuroD-h-KIF21B-WT vs. NeuroD-hKIF21B-p.Gln313Lys	18.8	10,3 to 27,2	Yes	****	< 0,0001
	NeuroD-h-KIF21B-WT vs. NeuroD-hKIF21B-p.Ile678Leu	48.3	41,3 to 55,4	Yes	****	< 0,0001
	NeuroD-h-KIF21B-WT vs. NeuroD-hKIF21B-p.Ala1001Thr	17.6	9,93 to 25,3	Yes	****	< 0,0001
	NeuroD-h-KIF21B-WT vs. RESCUE 1 WT + p.Gln313Lys	14.8	6,37 to 23,3	Yes	****	< 0,0001
	NeuroD-h-KIF21B-WT vs. RESCUE 1 WT + p.Ile678Leu	57.9	49,5 to 66,4	Yes	****	< 0,0001
	NeuroD-h-KIF21B-WT vs. RESCUE 1 WT + p.Ala1001Thr	22.3	13,9 to 30,8	Yes	****	< 0,0001
	NeuroD-hKIF21B-p.Gln313Lys vs. NeuroD-hKIF21B-p.Ile678Leu	29.6	20,9 to 38,2	Yes	****	< 0,0001
	NeuroD-hKIF21B-p.Gln313Lys vs. NeuroD-hKIF21B-p.Ala1001Thr	-1.17	-10,4 to 8,07	No	ns	> 0,9999
	NeuroD-hKIF21B-p.Gln313Lys vs. RESCUE 1 WT + p.Gln313Lys	-3.97	-13,8 to 5,91	No	ns	> 0,9999
	NeuroD-hKIF21B-p.Gln313Lys vs. RESCUE 1 WT + p.Ile678Leu	39.2	29,3 to 49,0	Yes	****	< 0,0001
	NeuroD-hKIF21B-p.Gln313Lys vs. RESCUE 1 WT + p.Ala1001Thr	3.55	-6,33 to 13,4	No	ns	> 0,9999
	NeuroD-hKIF21B-p.Ile678Leu vs. NeuroD-hKIF21B-p.Ala1001Thr	-30.7	-38,7 to -22,8	Yes	****	< 0,0001
	NeuroD-hKIF21B-p.Ile678Leu vs. RESCUE 1 WT + p.Gln313Lys	-33.5	-42,2 to -24,9	Yes	****	< 0,0001
	NeuroD-hKIF21B-p.Ile678Leu vs. RESCUE 1 WT + p.Ile678Leu	9.6	0,913 to 18,3	Yes	*	0.0162
	NeuroD-hKIF21B-p.Ile678Leu vs. RESCUE 1 WT + p.Ala1001Thr	-26	-34,7 to -17,3	Yes	****	< 0,0001
	NeuroD-hKIF21B-p.Ala1001Thr vs. RESCUE 1 WT + p.Gln313Lys	-2.81	-12,0 to 6,43	No	ns	> 0,9999
	NeuroD-hKIF21B-p.Ala1001Thr vs. RESCUE 1 WT + p.Ile678Leu	40.3	31,1 to 49,6	Yes	****	< 0,0001
	NeuroD-hKIF21B-p.Ala1001Thr vs. RESCUE 1 WT + p.Ala1001Thr	4.71	-4,53 to 14,0	No	ns	> 0,9999
	RESCUE 1 WT + p.Gln313Lys vs. RESCUE 1 WT + p.Ile678Leu	43.1	33,3 to 53,0	Yes	****	< 0,0001
	RESCUE 1 WT + p.Gln313Lys vs. RESCUE 1 WT + p.Ala1001Thr	7.52	-2,36 to 17,4	No	ns	0.4673
	RESCUE 1 WT + p.Ile678Leu vs. RESCUE 1 WT + p.Ala1001Thr	-35.6	-45,5 to -25,7	Yes	****	< 0,0001
d	Anova table. 2-way ordinary ANOVA
	Number of families	3
	Number of comparisons per family	10
	Alpha	0.05
	Samples analyzed	n=
	NeuroD-empty vector	3
	NeuroD-hKIF21B-WT 1	4
	NeuroD-hKIF21B-p.Gln313Lys	6
	NeuroD-hKIF21B-p.Ile678Leu	6
	NeuroD-hKIF21B-p.Ala1001Thr	4
	Bonferroni's multiple comparisons test	Mean Diff,	95% CI of diff,	Significant?	Summary	Adjusted P Value
	WM
	NeuroD-empty vector vs. NeuroD-h-KIF21B-WT	3.65	-5,30 to 12,6	No	ns	> 0,9999
	NeuroD-empty vector vs. NeuroD-hKIF21B-p.Gln313Lys	2.26	-6,02 to 10,5	No	ns	> 0,9999
	NeuroD-empty vector vs. NeuroD-hKIF21B-p.Ile678Leu	-32.7	-41,0 to -24,5	Yes	****	< 0,0001
	NeuroD-empty vector vs. NeuroD-hKIF21B-p.Alp.Ala1001Thr	3.65	-5,30 to 12,6	No	ns	> 0,9999
	NeuroD-h-KIF21B-WT vs. NeuroD-hKIF21B-p.Gln313Lys	-1.39	-8,95 to 6,17	No	ns	> 0,9999
	NeuroD-h-KIF21B-WT vs. NeuroD-hKIF21B-p.Ile678Leu	-36.4	-44,0 to -28,8	Yes	****	< 0,0001
	NeuroD-h-KIF21B-WT vs. NeuroD-hKIF21B-p.Ala1001Thr	0.000349	-8,29 to 8,29	No	ns	> 0,9999
	NeuroD-hKIF21B-p.Gln313Lys vs. NeuroD-hKIF21B-p.Ile678Leu	-35	-41,8 to -28,2	Yes	****	< 0,0001
	NeuroD-hKIF21B-p.Gln313Lys vs. NeuroD-hKIF21B-p.Ala1001Thr	1.39	-6,17 to 8,95	No	ns	> 0,9999
	NeuroD-hKIF21B-p.Ile678Leu vs. NeuroD-hKIF21B-p.Ala1001Thr	36.4	28,8 to 44,0	Yes	****	< 0,0001
	LO CP
	NeuroD-empty vector vs. NeuroD-h-KIF21B-WT	0.214	-8,74 to 9,16	No	ns	> 0,9999
	NeuroD-empty vector vs. NeuroD-hKIF21B-p.Gln313Lys	-0.5	-8,79 to 7,79	No	ns	> 0,9999
	NeuroD-empty vector vs. NeuroD-hKIF21B-p.Ile678Leu	-10.5	-18,8 to -2,23	Yes	**	0.0048
	NeuroD-empty vector vs. NeuroD-hKIF21B-p.Ala1001Thr	-0.976	-9,93 to 7,97	No	ns	> 0,9999
	NeuroD-h-KIF21B-WT vs. NeuroD-hKIF21B-p.Gln313Lys	-0.714	-8,28 to 6,85	No	ns	> 0,9999
	NeuroD-h-KIF21B-WT vs. NeuroD-hKIF21B-p.Ile678Leu	-10.7	-18,3 to -3,17	Yes	**	0.0012
	NeuroD-h-KIF21B-WT vs. NeuroD-hKIF21B-p.Ala1001Thr	-1.19	-9,48 to 7,10	No	ns	> 0,9999
	NeuroD-hKIF21B-p.Gln313Lys vs. NeuroD-hKIF21B-p.Ile678Leu	-10	-16,8 to -3,26	Yes	***	0.0006
	NeuroD-hKIF21B-p.Gln313Lys vs. NeuroD-hKIF21B-p.Ala1001Thr	-0.476	-8,04 to 7,09	No	ns	> 0,9999
	NeuroD-hKIF21B-p.Ile678Leu vs. NeuroD-hKIF21B-p.Ala1001Thr	9.54	1,98 to 17,1	Yes	**	0.0052
	UP CP
	NeuroD-empty vector vs. NeuroD-h-KIF21B-WT	-3.87	-12,8 to 5,08	No	ns	> 0,9999
	NeuroD-empty vector vs. NeuroD-hKIF21B-p.Gln313Lys	-1.76	-10,1 to 6,52	No	ns	> 0,9999
	NeuroD-empty vector vs. NeuroD-hKIF21B-p.Ile678Leu	43.3	35,0 to 51,6	Yes	****	< 0,0001
	NeuroD-empty vector vs. NeuroD-hKIF21B-p.Ala1001Thr	-2.68	-11,6 to 6,27	No	ns	> 0,9999
	NeuroD-h-KIF21B-WT vs. NeuroD-hKIF21B-p.Gln313Lys	2.1	-5,46 to 9,67	No	ns	> 0,9999
	NeuroD-h-KIF21B-WT vs. NeuroD-hKIF21B-p.Ile678Leu	47.1	39,6 to 54,7	Yes	****	< 0,0001
	NeuroD-h-KIF21B-WT vs. NeuroD-hKIF21B-p.Ala1001Thr	1.19	-7,10 to 9,48	No	ns	> 0,9999
	NeuroD-hKIF21B-p.Gln313Lys vs. NeuroD-hKIF21B-p.Ile678Leu	45	38,3 to 51,8	Yes	****	< 0,0001
	NeuroD-hKIF21B-p.Gln313Lys vs. NeuroD-hKIF21B-p.Ala1001Thr	-0.914	-8,48 to 6,65	No	ns	> 0,9999
	NeuroD-hKIF21B-p.Ile678Leu vs. NeuroD-hKIF21B-p.Ala1001Thr	-45.9	-53,5 to -38,4	Yes	****	< 0,0001
Panel	Figure 4
b	Anova table. 2-way ordinary ANOVA
	Number of families	3
	Number of comparisons per family	6
	Alpha	0.05
	Samples analyzed	n=
	NeuroD-empty vector	3
	NeuroD-hKIF21B-WT 1	4
	NeuroD-hKIF21B-WT 1,5	4
	NeuroD-hKIF21B-WT 2	3
	Bonferroni's multiple comparisons test	Mean Diff,	95% CI of diff,	Significant?	Summary	Adjusted P Value
	SVZ/IZ
	NeuroD-empty vector vs. NeuroD-hKIF21B-WT 1	-4.532	-13,77 to 4,705	No	ns	> 0,9999
	NeuroD-empty vector vs. NeuroD-hKIF21B-WT 1,5	-11.55	-20,79 to -2,318	Yes	**	0.0081
	NeuroD-empty vector vs. NeuroD-hKIF21B-WT 2	-28.41	-38,29 to -18,54	Yes	****	< 0,0001
	NeuroD-hKIF21B-WT 1 vs. NeuroD-hKIF21B-WT 1,5	-7.023	-15,57 to 1,528	No	ns	0.164
	NeuroD-hKIF21B-WT 1 vs. NeuroD-hKIF21B-WT 2	-23.88	-33,12 to -14,65	Yes	****	< 0,0001
	NeuroD-hKIF21B-WT 1,5 vs. NeuroD-hKIF21B-WT 2	-16.86	-26,10 to -7,623	Yes	****	< 0,0001
	Lo CP
	NeuroD-empty vector vs. NeuroD-hKIF21B-WT 1	-2.103	-11,34 to 7,134	No	ns	> 0,9999
	NeuroD-empty vector vs. NeuroD-hKIF21B-WT 1,5	-4.419	-13,66 to 4,817	No	ns	> 0,9999
	NeuroD-empty vector vs. NeuroD-hKIF21B-WT 2	-3.441	-13,31 to 6,434	No	ns	> 0,9999
	NeuroD-hKIF21B-WT 1 vs. NeuroD-hKIF21B-WT 1,5	-2.317	-10,87 to 6,234	No	ns	> 0,9999
	NeuroD-hKIF21B-WT 1 vs. NeuroD-hKIF21B-WT 2	-1.338	-10,57 to 7,899	No	ns	> 0,9999
	NeuroD-hKIF21B-WT 1,5 vs. NeuroD-hKIF21B-WT 2	0.9789	-8,258 to 10,22	No	ns	> 0,9999
	up CP
	NeuroD-empty vector vs. NeuroD-hKIF21B-WT 1	6.634	-2,602 to 15,87	No	ns	0.3085
	NeuroD-empty vector vs. NeuroD-hKIF21B-WT 1,5	15.97	6,738 to 25,21	Yes	***	0.0002
	NeuroD-empty vector vs. NeuroD-hKIF21B-WT 2	31.85	21,98 to 41,73	Yes	****	< 0,0001
	NeuroD-hKIF21B-WT 1 vs. NeuroD-hKIF21B-WT 1,5	9.34	0,7886 to 17,89	Yes	*	0.0261
	NeuroD-hKIF21B-WT 1 vs. NeuroD-hKIF21B-WT 2	25.22	15,98 to 34,46	Yes	****	< 0,0001
	NeuroD-hKIF21B-WT 1,5 vs. NeuroD-hKIF21B-WT 2	15.88	6,644 to 25,12	Yes	***	0.0002
d	Anova table. 2-way ordinary ANOVA
	Number of families	1
	Number of comparisons per family	3
	Alpha	0.05
	Samples analyzed	n=
	NeuroD-empty vector	3
	NeuroD-mKIF21B delta rCC	3
	Bonferroni's multiple comparisons test	Mean Diff,	95% CI of diff,	Significant?	Summary	Adjusted P Value
	neuroD-empty vector vs. NeuroD-mKIF21B delta rCC
	SVZ/IZ	-39.01	-64,39 to -13,64	Yes	**	0.0022
	loCP	2.024	-23,35 to 27,40	No	ns	> 0,9999
	UpCP	36.99	11,61 to 62,36	Yes	**	0.0035
e	Anova table. 2-way ordinary ANOVA
	Number of families	2
	Number of comparisons per family	6
	Alpha	0.05
	Samples analyzed (number of cells per experiement)	Exp 1	Exp 2	Exp 3
	WT-hKIF21B	217	109	141
	p.Gln313Lys	181	88	160
	p.Ile678Leu	229	136	175
	p.Ala1001Thr	148	67	172
	Bonferroni's multiple comparisons test	Mean Diff,	95% CI of diff,	Significant?	Summary	Adjusted P Value
	Diffuse expression
	WT KIF21B vs. p.Gln313Lys	0.77	-19,2 to 20,7	No	ns	> 0,9999
	WT KIF21B vs. p.Ile678Leu	32.1	12,2 to 52,1	Yes	**	0.0011
	WT KIF21B vs. p.ALA1001Thr	6.27	-13,7 to 26,2	No	ns	> 0,9999
	p.Gln313Lys vs. p.Ile678Leu	31.4	11,4 to 51,3	Yes	**	0.0013
	p.Gln313Lys vs. p.Ala1001Thr	5.5	-14,4 to 25,4	No	ns	> 0,9999
	p.Ile678Leu vs. p.Ala1001Thr	-25.9	-45,8 to -5,93	Yes	**	0.0076
	mislocalized
	WT KIF21B vs. p.Gln313Lys	-0.77	-20,7 to 19,2	No	ns	> 0,9999
	WT KIF21B vs. p.Ile678Leu	-32.1	-52,1 to -12,2	Yes	**	0.0011
	WT KIF21B vs. p.Ala1001Thr	-6.27	-26,2 to 13,7	No	ns	> 0,9999
	p.Gln313Lys vs. p.Ile678Leu	-31.4	-51,3 to -11,4	Yes	**	0.0013
	p.Gln313Lys vs. p.Ala1001Thr	-5.5	-25,4 to 14,4	No	ns	> 0,9999
	p.Ile678Leu vs. p.Ala1001Thr	25.9	5,93 to 45,8	Yes	**	0.0076
g	Anova table. 2-way ordinary ANOVA
	Number of families	13
	Number of comparisons per family	6
	Alpha	0.05
	Samples analyzed	number of particles	number of cells	number of experiements
	WT-hKIF21B	203	32	5
	p.Gln313Lys	182	25	4
	p.Ile678Leu	195	20	3
	p.Ala1001Thr	237	25	5
	Bonferroni's multiple comparisons test	Mean Diff,	95% CI of diff,	Significant?	Summary	Adjusted P Value
	0-0,1
	WT KIF21B vs. p.Gln313Lys	1.78e-15	-7,01 to 7,01	No	ns	>0,9999
	WT KIF21B vs. p.Ile678Leu	-2.66e-15	-7,63 to 7,63	No	ns	>0,9999
	WT KIF21B vs. p.ALA1001Thr	8.88e-16	-6,61 to 6,61	No	ns	>0,9999
	p.Gln313Lys vs. p.Ile678Leu	-4.44e-15	-7,98 to 7,98	No	ns	>0,9999
	p.Gln313Lys vs. p.Ala1001Thr	-8.88e-16	-7,01 to 7,01	No	ns	>0,9999
	p.Ile678Leu vs. p.Ala1001Thr	3.55e-15	-7,63 to 7,63	No	ns	>0,9999
	0,1-0,2
	WT KIF21B vs. p.Gln313Lys	-0.101	-7,11 to 6,91	No	ns	>0,9999
	WT KIF21B vs. p.Ile678Leu	0.37	-7,26 to 8,00	No	ns	>0,9999
	WT KIF21B vs. p.ALA1001Thr	0.37	-6,24 to 6,98	No	ns	>0,9999
	p.Gln313Lys vs. p.Ile678Leu	0.472	-7,51 to 8,45	No	ns	>0,9999
	p.Gln313Lys vs. p.Ala1001Thr	0.472	-6,54 to 7,48	No	ns	>0,9999
	p.Ile678Leu vs. p.Ala1001Thr	8.88e-16	-7,63 to 7,63	No	ns	>0,9999
	0,2-0,3
	WT KIF21B vs. p.Gln313Lys	2.62	-4,39 to 9,63	No	ns	>0,9999
	WT KIF21B vs. p.Ile678Leu	2.77	-4,86 to 10,4	No	ns	>0,9999
	WT KIF21B vs. p.ALA1001Thr	0.438	-6,17 to 7,05	No	ns	>0,9999
	p.Gln313Lys vs. p.Ile678Leu	0.154	-7,83 to 8,14	No	ns	>0,9999
	p.Gln313Lys vs. p.Ala1001Thr	-2.18	-9,19 to 4,83	No	ns	>0,9999
	p.Ile678Leu vs. p.Ala1001Thr	-2.33	-9,97 to 5,30	No	ns	>0,9999
	0,3-0,4
	WT KIF21B vs. p.Gln313Lys	5.57	-1,45 to 12,6	No	ns	0.2137
	WT KIF21B vs. p.Ile678Leu	22.3	14,6 to 29,9	Yes	****	<0,0001
	WT KIF21B vs. p.ALA1001Thr	8.36	1,75 to 15,0	Yes	**	0.0054
	p.Gln313Lys vs. p.Ile678Leu	16.7	8,72 to 24,7	Yes	****	<0,0001
	p.Gln313Lys vs. p.Ala1001Thr	2.8	-4,21 to 9,81	No	ns	>0,9999
	p.Ile678Leu vs. p.Ala1001Thr	-13.9	-21,5 to -6,27	Yes	****	<0,0001
	0,4-0,5
	WT KIF21B vs. p.Gln313Lys	-5.94	-13,0 to 1,07	No	ns	0.1501
	WT KIF21B vs. p.Ile678Leu	9.96	2,33 to 17,6	Yes	**	0.0037
	WT KIF21B vs. p.ALA1001Thr	-5.93	-12,5 to 0,683	No	ns	0.1068
	p.Gln313Lys vs. p.Ile678Leu	15.9	7,92 to 23,9	Yes	****	<0,0001
	p.Gln313Lys vs. p.Ala1001Thr	0.0135	-7,00 to 7,02	No	ns	>0,9999
	p.Ile678Leu vs. p.Ala1001Thr	-15.9	-23,5 to -8,26	Yes	****	<0,0001
	0,5-0,6
	WT KIF21B vs. p.Gln313Lys	-10	-17,0 to -2,99	Yes	**	0.0012
	WT KIF21B vs. p.Ile678Leu	-5.08	-12,7 to 2,55	No	ns	0.4656
	WT KIF21B vs. p.ALA1001Thr	0.722	-5,89 to 7,33	No	ns	>0,9999
	p.Gln313Lys vs. p.Ile678Leu	4.92	-3,06 to 12,9	No	ns	0.6118
	p.Gln313Lys vs. p.Ala1001Thr	10.7	3,71 to 17,7	Yes	***	0.0004
	p.Ile678Leu vs. p.Ala1001Thr	5.8	-1,83 to 13,4	No	ns	0.2645
	0,6-0,7
	WT KIF21B vs. p.Gln313Lys	1.28	-5,73 to 8,29	No	ns	>0,9999
	WT KIF21B vs. p.Ile678Leu	-11.3	-18,9 to -3,62	Yes	***	0.0007
	WT KIF21B vs. p.ALA1001Thr	-3.55	-10,2 to 3,06	No	ns	0.9222
	p.Gln313Lys vs. p.Ile678Leu	-12.5	-20,5 to -4,55	Yes	***	0.0003
	p.Gln313Lys vs. p.Ala1001Thr	-4.84	-11,8 to 2,18	No	ns	0.4052
	p.Ile678Leu vs. p.Ala1001Thr	7.7	0,0689 to 15,3	Yes	*	0.0467
	0,7-0,8
	WT KIF21B vs. p.Gln313Lys	2.35	-4,66 to 9,36	No	ns	>0,9999
	WT KIF21B vs. p.Ile678Leu	-13.5	-21,2 to -5,89	Yes	****	<0,0001
	WT KIF21B vs. p.ALA1001Thr	-4.51	-11,1 to 2,10	No	ns	0.4231
	p.Gln313Lys vs. p.Ile678Leu	-15.9	-23,9 to -7,89	Yes	****	<0,0001
	p.Gln313Lys vs. p.Ala1001Thr	-6.86	-13,9 to 0,155	No	ns	0.0591
	p.Ile678Leu vs. p.Ala1001Thr	9.01	1,38 to 16,6	Yes	*	0.0114
	0,8-0,9
	WT KIF21B vs. p.Gln313Lys	1.74	-5,27 to 8,75	No	ns	>0,9999
	WT KIF21B vs. p.Ile678Leu	-6.56	-14,2 to 1,08	No	ns	0.1386
	WT KIF21B vs. p.ALA1001Thr	1.27	-5,34 to 7,88	No	ns	>0,9999
	p.Gln313Lys vs. p.Ile678Leu	-8.3	-16,3 to -0,319	Yes	*	0.0367
	p.Gln313Lys vs. p.Ala1001Thr	-0.478	-7,49 to 6,53	No	ns	>0,9999
	p.Ile678Leu vs. p.Ala1001Thr	7.82	0,190 to 15,5	Yes	*	0.0412
	0,9-1
	WT KIF21B vs. p.Gln313Lys	0.734	-6,28 to 7,75	No	ns	>0,9999
	WT KIF21B vs. p.Ile678Leu	-1.18	-8,82 to 6,45	No	ns	>0,9999
	WT KIF21B vs. p.ALA1001Thr	0.828	-5,78 to 7,44	No	ns	>0,9999
	p.Gln313Lys vs. p.Ile678Leu	-1.92	-9,90 to 6,06	No	ns	>0,9999
	p.Gln313Lys vs. p.Ala1001Thr	0.0943	-6,92 to 7,11	No	ns	>0,9999
	p.Ile678Leu vs. p.Ala1001Thr	2.01	-5,62 to 9,64	No	ns	>0,9999
	1-1,1
	WT KIF21B vs. p.Gln313Lys	-5.33e-15	-7,01 to 7,01	No	ns	>0,9999
	WT KIF21B vs. p.Ile678Leu	0	-7,63 to 7,63	No	ns	>0,9999
	WT KIF21B vs. p.ALA1001Thr	-0.222	-6,83 to 6,39	No	ns	>0,9999
	p.Gln313Lys vs. p.Ile678Leu	5.33e-15	-7,98 to 7,98	No	ns	>0,9999
	p.Gln313Lys vs. p.Ala1001Thr	-0.222	-7,23 to 6,79	No	ns	>0,9999
	p.Ile678Leu vs. p.Ala1001Thr	-0.222	-7,85 to 7,41	No	ns	>0,9999
	1,1-1,2
	WT KIF21B vs. p.Gln313Lys	2.22	-4,79 to 9,23	No	ns	>0,9999
	WT KIF21B vs. p.Ile678Leu	2.22	-5,41 to 9,85	No	ns	>0,9999
	WT KIF21B vs. p.ALA1001Thr	2.22	-4,39 to 8,83	No	ns	>0,9999
	p.Gln313Lys vs. p.Ile678Leu	7.99e-15	-7,98 to 7,98	No	ns	>0,9999
	p.Gln313Lys vs. p.Ala1001Thr	5.33e-15	-7,01 to 7,01	No	ns	>0,9999
	p.Ile678Leu vs. p.Ala1001Thr	-2.66e-15	-7,63 to 7,63	No	ns	>0,9999
	1,2-1,3
	WT KIF21B vs. p.Gln313Lys	-4.44e-15	-7,01 to 7,01	No	ns	>0,9999
	WT KIF21B vs. p.Ile678Leu	2.66e-15	-7,63 to 7,63	No	ns	>0,9999
	WT KIF21B vs. p.ALA1001Thr	0	-6,61 to 6,61	No	ns	>0,9999
	p.Gln313Lys vs. p.Ile678Leu	7.11e-15	-7,98 to 7,98	No	ns	>0,9999
	p.Gln313Lys vs. p.Ala1001Thr	4.44e-15	-7,01 to 7,01	No	ns	>0,9999
	p.Ile678Leu vs. p.Ala1001Thr	-2.66e-15	-7,63 to 7,63	No	ns	>0,9999
	1,3-1,4
	WT KIF21B vs. p.Gln313Lys	-3.55e-15	-7,01 to 7,01	No	ns	>0,9999
	WT KIF21B vs. p.Ile678Leu	5.33e-15	-7,63 to 7,63	No	ns	>0,9999
	WT KIF21B vs. p.ALA1001Thr	2.66e-15	-6,61 to 6,61	No	ns	>0,9999
	p.Gln313Lys vs. p.Ile678Leu	8.88e-15	-7,98 to 7,98	No	ns	>0,9999
	p.Gln313Lys vs. p.Ala1001Thr	6.22e-15	-7,01 to 7,01	No	ns	>0,9999
	p.Ile678Leu vs. p.Ala1001Thr	-2.66e-15	-7,63 to 7,63	No	ns	>0,9999
	>1,4
	WT KIF21B vs. p.Gln313Lys	-0.472	-7,48 to 6,54	No	ns	>0,9999
	WT KIF21B vs. p.Ile678Leu	0	-7,63 to 7,63	No	ns	>0,9999
	WT KIF21B vs. p.ALA1001Thr	0	-6,61 to 6,61	No	ns	>0,9999
	p.Gln313Lys vs. p.Ile678Leu	0.472	-7,51 to 8,45	No	ns	>0,9999
	p.Gln313Lys vs. p.Ala1001Thr	0.472	-6,54 to 7,48	No	ns	>0,9999
	p.Ile678Leu vs. p.Ala1001Thr	0	-7,63 to 7,63	No	ns	>0,9999
h	Anova table. One-way ordinary ANOVA
	Number of families	1
	Number of comparisons per family	6
	Alpha	0.05
	Samples analyzed	number of particles	number of cells	number of experiements
	WT-hKIF21B	203	32	5
	p.Gln313Lys	182	25	4
	p.Ile678Leu	195	20	3
	p.Ala1001Thr	237	25	5
	Bonferroni's multiple comparisons test	Mean Diff,	95% CI of diff,	Significant?	Summary	Adjusted P Value
	WT KIF21B vs. p.Gln313Lys	0.002438	-0,03726 to 0,04214	No	ns	>0,9999
	WT KIF21B vs. p.Ile678Leu	-0.1409	-0,1799 to -0,1019	Yes	****	<0,0001
	WT KIF21B vs. p.Ala1001Thr	-0.01265	-0,04984 to 0,02454	No	ns	>0,9999
	p.Gln313Lys vs. p.Ile678Leu	-0.1433	-0,1834 to -0,1032	Yes	****	<0,0001
	p.Gln313Lys vs. p.Ala1001Thr	-0.01509	-0,05342 to 0,02324	No	ns	>0,9999
	p.Ile678Leu vs. p.Ala1001Thr	0.1282	0,09063 to 0,1658	Yes	****	<0,0001
j	Anova table. 2-way ordinary ANOVA
	Number of families	3
	Number of comparisons per family	28
	Alpha	0.05
	Samples analyzed	n=
	NeuroD-empty vector	9
	NeuroD-hKIF21B-WT 1	6
	NeuroD-hKIF21B-p.Gln313Lys	8
	NeuroD-hKIF21B-p.Ile678Leu	5
	NeuroD-hKIF21B-p.Ala1001Thr	8
	NeuroD-hKIF21B-p.Gln313Lys-deltaATP	5
	NeuroD-hKIF21B-p.Ile678Leu-deltaATP	8
	NeuroD-hKIF21B-p.Ala1001Thr-deltaATP	6
	Bonferroni's multiple comparisons test	Mean Diff,	95% CI of diff,	Significant?	Summary	Adjusted P Value
	SVZ/IZ
	NeuroD-empty vector vs. NeuroD-hKIF21B-p.Ile678Leu	-42.6	-52,5 to -32,7	Yes	****	< 0,0001
	NeuroD-empty vector vs. NeuroD-hKIF21B-p.Ile678Leu-deltaATP	-8	-16,6 to 0,608	No	ns	0.1013
	NeuroD-empty vector vs. NeuroD-hKIF21B-WT 1	-3.16	-12,5 to 6,19	No	ns	> 0,9999
	NeuroD-empty vector vs. NeuroD-hKIF21B-p.Gln313Lys-deltaATP	-1.31	-11,2 to 8,58	No	ns	> 0,9999
	NeuroD-empty vector vs. NeuroD-hKIF21B-p.Ala1001Thr-deltaATP	-2.88	-12,2 to 6,46	No	ns	> 0,9999
	NeuroD-empty vector vs. NeuroD-hKIF21B-p.Gln313Lys	-12.4	-21,0 to -3,79	Yes	***	0.0003
	NeuroD-empty vector vs. NeuroD-hKIF21B-p.Ala1001Thr	-12.8	-21,5 to -4,09	Yes	***	0.0002
	NeuroD-hKIF21B-p.Ile678Leu vs. NeuroD hKIF21B I678Ldelta ATP	34.6	24,5 to 44,7	Yes	****	< 0,0001
	NeuroD-hKIF21B-p.Ile678Leu vs. NeuroD-hKIF21B-WT 1	39.4	28,7 to 50,2	Yes	****	< 0,0001
	NeuroD-hKIF21B-p.Ile678Leu vs. NeuroD-hKIF21B-p.Gln313Lys-deltaATP	41.3	30,1 to 52,5	Yes	****	< 0,0001
	NeuroD-hKIF21B-p.Ile678Leu vs. NeuroD-hKIF21B-p.Ala1001Thr-deltaATP	39.7	29,0 to 50,5	Yes	****	< 0,0001
	NeuroD-hKIF21B-p.Ile678Leu vs. NeuroD-hKIF21B-p.Gln313Lys	30.2	20,1 to 40,3	Yes	****	< 0,0001
	NeuroD-hKIF21B-p.Ile678Leu vs. NeuroD-hKIF21B-p.Ala1001Thr	30.3	20,4 to 40,2	Yes	****	< 0,0001
	NeuroD-hKIF21B-p.Ile678Leu-deltaATP vs. Nd-hKIF21B WT	4.85	-4,72 to 14,4	No	ns	> 0,9999
	NeuroD-hKIF21B-p.Ile678Leu-deltaATP vs. NeuroD-hKIF21B-p.Gln313Lys-deltaATP	6.69	-3,41 to 16,8	No	ns	> 0,9999
	NeuroD-hKIF21B-p.Ile678Leu-deltaATP vs. NeuroD-hKIF21B-p.Ala1001Thr-deltaATP	5.13	-4,45 to 14,7	No	ns	> 0,9999
	NeuroD-hKIF21B-p.Ile678Leu-deltaATP vs. NeuroD-hKIF21B-p.Gln313Lys	-4.4	-13,3 to 4,46	No	ns	> 0,9999
	NeuroD-hKIF21B-p.Ile678Leu-deltaATP vs. NeuroD-hKIF21B-p.Ala1001Thr	-4.32	-12,9 to 4,29	No	ns	> 0,9999
	NeuroD-hKIF21B-WT 1 vs. NeuroD-hKIF21B-p.Gln313Lys-deltaATP	1.84	-8,89 to 12,6	No	ns	> 0,9999
	NeuroD-hKIF21B-WT 1 vs. NeuroD-hKIF21B-p.Ala1001Thr	0.278	-9,96 to 10,5	No	ns	> 0,9999
	NeuroD-hKIF21B-WT 1 vs. NeuroD-hKIF21B-p.Gln313Lys	-9.25	-18,8 to 0,325	No	ns	0.0706
	NeuroD-hKIF21B-WT 1 vs. NeuroD-hKIF21B-p.Ala1001Thr	-9.17	-18,5 to 0,170	No	ns	0.0602
	NeuroD-hKIF21B-p.Gln313Lys-deltaATPvs. NeuroD-hKIF21B-p.Ala1001Thr-deltaATP	-1.57	-12,3 to 9,17	No	ns	> 0,9999
	NeuroD-hKIF21B-p.Gln313Lys-deltaATP vs. NeuroD-hKIF21B-p.Gln313Lys	-11.1	-21,2 to -0,988	Yes	*	0.0177
	NeuroD-hKIF21B-p.Gln313Lys-deltaATP vs. NeuroD-hKIF21B-p.Ala1001Thr	-11	-20,9 to -1,13	Yes	*	0.0147
	NeuroD-hKIF21B-p.Ala1001Thr-deltaATPvs. NeuroD-hKIF21B-p.Gln313Lys	-9.52	-19,1 to 0,0474	No	ns	0.0526
	NeuroD-hKIF21B-p.Ala1001Thr-deltaATP vs. NeuroD-hKIF21B-p.Ala1001Thr	-9.45	-18,8 to -0,108	Yes	*	0.0444
	NeuroD-hKIF21B-p.Gln313Lys vs. NeuroD-hKIF21B-p.Ala1001Thr	0.0751	-8,54 to 8,69	No	ns	> 0,9999
	lo cp
	NeuroD-empty vector vs. NeuroD-hKIF21B-p.Ile678Leu	-7.98	-17,9 to 1,91	No	ns	0.3137
	NeuroD-empty vector vs. NeuroD-hKIF21B-p.Ile678Leu-deltaATP	-3.91	-12,5 to 4,70	No	ns	> 0,9999
	NeuroD-empty vector vs. NeuroD-hKIF21B-WT 1	4.37	-4,97 to 13,7	No	ns	> 0,9999
	NeuroD-empty vector vs. NeuroD-hKIF21B-p.Gln313Lys-deltaATP	0.823	-9,06 to 10,7	No	ns	> 0,9999
	NeuroD-empty vector vs. NeuroD-hKIF21B-p.Ala1001Thr-deltaATP	-0.735	-10,1 to 8,61	No	ns	> 0,9999
	NeuroD-empty vector vs. NeuroD-hKIF21B-p.Gln313Lys	-7.21	-15,8 to 1,40	No	ns	0.2392
	NeuroD-empty vector vs. NeuroD-hKIF21B-p.Ala1001Thr	-5.58	-14,3 to 3,11	No	ns	0.735
	NeuroD-hKIF21B-p.Ile678Leu vs. NeuroD hKIF21B I678Ldelta ATP	4.07	-6,04 to 14,2	No	ns	> 0,9999
	NeuroD-hKIF21B-p.Ile678Leu vs. NeuroD-hKIF21B-WT 1	12.4	1,62 to 23,1	Yes	**	0.0098
	NeuroD-hKIF21B-p.Ile678Leu vs. NeuroD-hKIF21B-p.Gln313Lys-deltaATP	8.8	-2,41 to 20,0	No	ns	0.3795
	NeuroD-hKIF21B-p.Ile678Leu vs. NeuroD-hKIF21B-p.Ala1001Thr-deltaATP	7.24	-3,49 to 18,0	No	ns	0.9332
	NeuroD-hKIF21B-p.Ile678Leu vs. NeuroD-hKIF21B-p.Gln313Lys	0.765	-9,34 to 10,9	No	ns	> 0,9999
	NeuroD-hKIF21B-p.Ile678Leu vs. NeuroD-hKIF21B-p.Ala1001Thr	2.09	-7,80 to 12,0	No	ns	> 0,9999
	NeuroD-hKIF21B-p.Ile678Leu-deltaATP vs. Nd-hKIF21B WT	8.29	-1,29 to 17,9	No	ns	0.1854
	NeuroD-hKIF21B-p.Ile678Leu-deltaATP vs. NeuroD-hKIF21B-p.Gln313Lys-deltaATP	4.74	-5,37 to 14,8	No	ns	> 0,9999
	NeuroD-hKIF21B-p.Ile678Leu-deltaATP vs. NeuroD-hKIF21B-p.Ala1001Thr-deltaATP	3.18	-6,39 to 12,8	No	ns	> 0,9999
	NeuroD-hKIF21B-p.Ile678Leu-deltaATP vs. NeuroD-hKIF21B-p.Gln313Lys	-3.3	-12,2 to 5,56	No	ns	> 0,9999
	NeuroD-hKIF21B-p.Ile678Leu-deltaATP vs. NeuroD-hKIF21B-p.Ala1001Thr	-1.98	-10,6 to 6,63	No	ns	> 0,9999
	NeuroD-hKIF21B-WT 1 vs. NeuroD-hKIF21B-p.Gln313Lys-deltaATP	-3.55	-14,3 to 7,18	No	ns	> 0,9999
	NeuroD-hKIF21B-WT 1 vs. NeuroD-hKIF21B-p.Ala1001Thr	-5.11	-15,3 to 5,13	No	ns	> 0,9999
	NeuroD-hKIF21B-WT 1 vs. NeuroD-hKIF21B-p.Gln313Lys	-11.6	-21,2 to -2,01	Yes	**	0.0049
	NeuroD-hKIF21B-WT 1 vs. NeuroD-hKIF21B-p.Ala1001Thr	-10.3	-19,6 to -0,924	Yes	*	0.0175
	NeuroD-hKIF21B-p.Gln313Lys-deltaATPvs. NeuroD-hKIF21B-p.Ala1001Thr-deltaATP	-1.56	-12,3 to 9,17	No	ns	> 0,9999
	NeuroD-hKIF21B-p.Gln313Lys-deltaATP vs. NeuroD-hKIF21B-p.Gln313Lys	-8.04	-18,1 to 2,07	No	ns	0.3476
	NeuroD-hKIF21B-p.Gln313Lys-deltaATP vs. NeuroD-hKIF21B-p.Ala1001Thr	-6.72	-16,6 to 3,17	No	ns	0.9016
	NeuroD-hKIF21B-p.Ala1001Thr-deltaATPvs. NeuroD-hKIF21B-p.Gln313Lys	-6.48	-16,1 to 3,09	No	ns	0.9198
	NeuroD-hKIF21B-p.Ala1001Thr-deltaATP vs. NeuroD-hKIF21B-p.Ala1001Thr	-5.16	-14,5 to 4,18	No	ns	> 0,9999
	NeuroD-hKIF21B-p.Gln313Lys vs. NeuroD-hKIF21B-p.Ala1001Thr	1.32	-7,29 to 9,93	No	ns	> 0,9999
	up CP
	NeuroD-empty vector vs. NeuroD-hKIF21B-p.Ile678Leu	50.6	40,7 to 60,5	Yes	****	< 0,0001
	NeuroD-empty vector vs. NeuroD-hKIF21B-p.Ile678Leu-deltaATP	11.9	3,31 to 20,5	Yes	***	0.0006
	NeuroD-empty vector vs. NeuroD-hKIF21B-WT 1	-1.22	-10,6 to 8,13	No	ns	> 0,9999
	NeuroD-empty vector vs. NeuroD-hKIF21B-p.Gln313Lys-deltaATP	0.487	-9,40 to 10,4	No	ns	> 0,9999
	NeuroD-empty vector vs. NeuroD-hKIF21B-p.Ala1001Thr-deltaATP	3.61	-5,73 to 13,0	No	ns	> 0,9999
	NeuroD-empty vector vs. NeuroD-hKIF21B-p.Gln313Lys	18.6	10,0 to 27,2	Yes	****	< 0,0001
	NeuroD-empty vector vs. NeuroD-hKIF21B-p.Ala1001Thr	18.4	9,67 to 27,0	Yes	****	< 0,0001
	NeuroD-hKIF21B-p.Ile678Leu vs. NeuroD hKIF21B I678Ldelta ATP	-38.7	-48,8 to -28,6	Yes	****	< 0,0001
	NeuroD-hKIF21B-p.Ile678Leu vs. NeuroD-hKIF21B-WT 1	-51.8	-62,5 to -41,1	Yes	****	< 0,0001
	NeuroD-hKIF21B-p.Ile678Leu vs. NeuroD-hKIF21B-p.Gln313Lys-deltaATP	-50.1	-61,3 to -38,9	Yes	****	< 0,0001
	NeuroD-hKIF21B-p.Ile678Leu vs. NeuroD-hKIF21B-p.Ala1001Thr-deltaATP	-47	-57,7 to -36,2	Yes	****	< 0,0001
	NeuroD-hKIF21B-p.Ile678Leu vs. NeuroD-hKIF21B-p.Gln313Lys	-32	-42,1 to -21,9	Yes	****	< 0,0001
	NeuroD-hKIF21B-p.Ile678Leu vs. NeuroD-hKIF21B-p.Ala1001Thr	-32.4	-42,2 to -22,5	Yes	****	< 0,0001
	NeuroD-hKIF21B-p.Ile678Leu-deltaATP vs. Nd-hKIF21B WT	-13.1	-22,7 to -3,56	Yes	***	0.0007
	NeuroD-hKIF21B-p.Ile678Leu-deltaATP vs. NeuroD-hKIF21B-p.Gln313Lys-deltaATP	-11.4	-21,5 to -1,33	Yes	*	0.0122
	NeuroD-hKIF21B-p.Ile678Leu-deltaATP vs. NeuroD-hKIF21B-p.Ala1001Thr-deltaATP	-8.31	-17,9 to 1,27	No	ns	0.1818
	NeuroD-hKIF21B-p.Ile678Leu-deltaATP vs. NeuroD-hKIF21B-p.Gln313Lys	6.7	-2,16 to 15,6	No	ns	0.485
	NeuroD-hKIF21B-p.Ile678Leu-deltaATP vs. NeuroD-hKIF21B-p.Ala1001Thr	6.3	-2,31 to 14,9	No	ns	0.5942
	NeuroD-hKIF21B-WT 1 vs. NeuroD-hKIF21B-p.Gln313Lys-deltaATP	1.7	-9,03 to 12,4	No	ns	> 0,9999
	NeuroD-hKIF21B-WT 1 vs. NeuroD-hKIF21B-p.Ala1001Thr	4.83	-5,40 to 15,1	No	ns	> 0,9999
	NeuroD-hKIF21B-WT 1 vs. NeuroD-hKIF21B-p.Gln313Lys	19.8	10,3 to 29,4	Yes	****	< 0,0001
	NeuroD-hKIF21B-WT 1 vs. NeuroD-hKIF21B-p.Ala1001Thr	19.4	10,1 to 28,8	Yes	****	< 0,0001
	NeuroD-hKIF21B-p.Gln313Lys-deltaATPvs. NeuroD-hKIF21B-p.Ala1001Thr-deltaATP	3.13	-7,61 to 13,9	No	ns	> 0,9999
	NeuroD-hKIF21B-p.Gln313Lys-deltaATP vs. NeuroD-hKIF21B-p.Gln313Lys	18.1	8,03 to 28,2	Yes	****	< 0,0001
	NeuroD-hKIF21B-p.Gln313Lys-deltaATP vs. NeuroD-hKIF21B-p.Ala1001Thr	17.7	7,85 to 27,6	Yes	****	< 0,0001
	NeuroD-hKIF21B-p.Ala1001Thr-deltaATPvs. NeuroD-hKIF21B-p.Gln313Lys	15	5,44 to 24,6	Yes	****	< 0,0001
	NeuroD-hKIF21B-p.Ala1001Thr-deltaATP vs. NeuroD-hKIF21B-p.Ala1001Thr	14.6	5,27 to 24,0	Yes	****	< 0,0001
	NeuroD-hKIF21B-p.Gln313Lys vs. NeuroD-hKIF21B-p.Ala1001Thr	-0.4	-9,01 to 8,21	No	ns	> 0,9999
Panel	Figure 5
b	Student Unpaired Two Sample t-test
	control vs. WT
	Control		WT
	n=	38	n=	23
	Mean	701.62	Mean	694.332
	SD	24.043	SD	18.835
	Min	648.65	Min	635.152
	Max	741.616	Max	729.991
	CV	3.4%	p-value (t-test compare to controls)	0.2198
			F test to compare two variances	p-value = 0.2271
	Control		WT
	n=	40	n=	40
	Mean	687.172	Mean	673.442
	SD	25.878	SD	44.991
	Min	643.798	Min	560.763
	Max	737.794	Max	739.654
	CV	0.038	p-value	0.09815
			(t-test compare to controls)
			F test to compare two variances	p-value = 0.000808
			Welch Two Sample t-test	p-value = 0.09916
	Control		WT
	n=	40	n=	31
	Mean	711.315	Mean	694.041
	SD	13.800	SD	18.398
	Min	680.651	Min	663.699
	Max	737.721	Max	741.000
	CV	0.02	p-value (t-test)	2.473e-05
			F test to compare two variances	p-value = 0.09161
	Control		WT
	n=	40	n=	33
	Mean	718.698	Mean	730.543
	SD	16.316	SD	22.268
	Min	682.971	Min	683.972
	Max	756.640	Max	780.061
	CV	0.023	p-value	0.01076
			(t-test compare to controls)
			F test to compare two variances	p-value = 0.06488
			Welch Two Sample t-test	p-value = 0.01368
	control vs. p.Gln313Lys vector
	Control		p.Gln313Lys vector
	n=	35	n=	34
	Mean	695.663	Mean	662.473
	SD	30.6628641	SD	44.327
	CV	4.41%	Min	579.285
			Max	725.151
			p-value (t-test)	0.0005561
			F test to compare two variances	p-value = 0.03578
			Welch Two Sample t-test	p-value = 0.0006414
	Control		p.Gln313Lys vector
	n=	40	n=	38
	Mean	711.315	Mean	664.848
	SD	13.800	SD	35.535
	Min	680.651	Min	535.686
	Max	737.721	Max	733.234
	CV	0.02	p-value (t-test)	4.41e-11
			F test to compare two variances	p-value = 4.451e-08
			Welch Two Sample t-test	p-value = 1.185e-09
	Control		p.Gln313Lys vector
	n=	40	n=	36
	Mean	718.698	Mean	699.127
	SD	16.316	SD	51.008
	Min	682.971	Min	557.717
	Max	756.640	Max	767.939
	CV	0.023	p-value (t-test)	p-value = 0.02423
			(t-test compare to controls)
			F test to compare two variances	p-value = 1.479e-10
			Welch Two Sample t-test	p-value = 0.03323
	control vs. p.Ala1001Thr vector
	Control		p.Ala1001Thr vector
	n=	38	n=	39
	Mean	701.62	Mean	665.511
	SD	24.043	SD	24.316
	Min	648.65	Min	609.199
	Max	741.616	Max	707.065
	CV	3.4%	p-value (t-test)	6.369e-09
			(t-test compare to controls)
	Control		p.Ala1001Thr vector
	n=	38	n=	39
	Mean	743.404	Mean	737.487
	SD	25.709	SD	30.522
	Min	684.675	Min	626.509
	Max	801.984	Max	787.995
	CV	0.035	p-value	0.3731
			(t-test compare to controls)
			F test to compare two variances	p-value = 0.3129
	Control		p.Ala1001Thr vector
	n=	40	n=	49
	Mean	687.172	Mean	676.138
	SD	25.878	SD	26.176
	Min	643.798	Min	625.342
	Max	737.794	Max	719.806
	CV	0.038	p-value	0.04978
			(t-test compare to controls)
			F test to compare two variances	p-value = 0.9493
	Control		p.Ala1001Thr vector
	n=	40	n=	31
	Mean	711.315	Mean	697.804
	SD	13.800	SD	27.687
	Min	680.651	Min	640.173
	Max	737.721	p-value (t-test)	0.008979
	CV	0.02	F test to compare two variances	p-value = 6.194e-05
	Figure 6
c	Anova table. One-way ordinary ANOVA
	Number of families	1
	Number of comparisons per family	10
	Alpha	0.05
	Samples analyzed	n=
	NeuroD-empty vector	5
	NeuroD-hKIF21B-WT	7
	NeuroD-hKIF21B-p.Gln313Lys	6
	NeuroD-hKIF21B-p.Ile678Leu	6
	NeuroD-hKIF21B-p.Ile678Leu-deltaATP	4
	Bonferroni's multiple comparisons test	Mean Diff,	95% CI of diff,	Significant?	Summary	Adjusted P Value
	neuroD-empty vector vs. neuroD-hKIF21B WT	6.516	-22,73 to 35,76	No	ns	> 0,9999
	neuroD-empty vector vs. neuroD-hKIF21B p.Ile678Leu	8.531	-21,71 to 38,78	No	ns	> 0,9999
	NeuroD-empty vector vs. NeuroD-hKIF21B-p.Gln313Lys	12.69	-17,56 to 42,93	No	ns	> 0,9999
	neuroD-empty vector vs. neuroD-hKIF21B p.Ile678Leu deltaATP	7.696	-25,81 to 41,20	No	ns	> 0,9999
	neuroD-hKIF21B WT vs. neuroD-hKIF21B p.Ile678Leu	2.016	-25,77 to 29,80	No	ns	> 0,9999
	NeuroD-hKIF21B WT vs. NeuroD-hKIF21B-p.Gln313Lys	6.173	-21,62 to 33,96	No	ns	> 0,9999
	neuroD-hKIF21B WT vs. neuroD-hKIF21B p.Ile678Leu deltaATP	1.18	-30,13 to 32,49	No	ns	> 0,9999
	neuroD-hKIF21B p.Ile678Leu vs. NeuroD-hKIF21B-p.Gln313Lys	4.157	-24,68 to 32,99	No	ns	> 0,9999
	neuroD-hKIF21B p.Ile678Leu vs. neuroD-hKIF21B p.Ile678Leu deltaATP	-0.8351	-33,08 to 31,41	No	ns	> 0,9999
	NeuroD-hKIF21B-p.Gln313Lys vs. neuroD-hKIF21B p.Ile678Leu deltaATP	-4.992	-37,23 to 27,25	No	ns	> 0,9999
d and e	Anova table. One-way ordinary ANOVA
	Number of families	1
	Number of comparisons per family	6
	Alpha	0.05
	Samples analyzed	n=
	empty vector	5
	hKIF21B-WT	4
	hKIF21B-p.Gln313Lys	6
	hKIF21B-p.Ile678Leu	7
	hKIF21B-p.Ile678Leu-deltaATP	5
	RESCUE p.Ile678Leu + WT 1	6
	mKIF21B-delta rCC	6
	Bonferroni's multiple comparisons test	Mean Diff,	95% CI of diff,	Significant?	Summary	Adjusted P Value
	empty vector vs. hKIF21B-WT	-0.8842	-40,91 to 39,14	No	ns	> 0,9999
	empty vector vs. p.Ile678Leu	49.67	14,74 to 84,61	Yes	**	0.0021
	empty vector vs. p.Gln313Lys	19.01	-17,13 to 55,14	No	ns	0.893
	empty vector vs. RESCUE p.Ile678Leu + WT 1	60.13	24,00 to 96,26	Yes	***	0.0003
	empty vector vs. p.Ile678Leu deltaATP	-1.446	-39,18 to 36,29	No	ns	> 0,9999
	empty vector vs. mKIF21B-delta rCC	40.83	4,698 to 76,96	Yes	*	0.0197
d and e	Anova table. One-way ordinary ANOVA
	Number of families	1
	Number of comparisons per family	6
	Alpha	0.05
	Samples analyzed	n=
	empty vector	5
	hKIF21B-WT	4
	hKIF21B-p.Gln313Lys	6
	hKIF21B-p.Ile678Leu	7
	hKIF21B-p.Ile678Leu-deltaATP	5
	RESCUE p.Ile678Leu + WT 1	6
	mKIF21B-delta rCC	6
	Bonferroni's multiple comparisons test	Mean Diff,	95% CI of diff,	Significant?	Summary	Adjusted P Value
	p.Ile678Leu vs. empty vector	-49.67	-84,61 to -14,74	Yes	**	0.0021
	p.Ile678Leu vs. hKIF21B-WT	-50.56	-87,96 to -13,16	Yes	**	0.0037
	p.Ile678Leu vs. p.Gln313Lys	-30.67	-63,86 to 2,529	No	ns	0.0843
	p.Ile678Leu vs. RESCUE p.Ile678Leu + WT 1	10.46	-22,74 to 43,65	No	ns	> 0,9999
	p.Ile678Leu vs. p.Ile678Leu deltaATP	-51.12	-86,06 to -16,18	Yes	**	0.0015
	p.Ile678Leu vs. mKIF21B-delta rCC	-8.844	-42,04 to 24,35	No	ns	> 0,9999
g	Anova table. One-way ordinary ANOVA
	Number of families	1
	Number of comparisons per family	4
	Alpha	0.05
	Samples analyzed	# of cells	# of experiements
	empty vector	94	4
	hKIF21B-WT	96	4
	hKIF21B-p.Gln313Lys	104	3
	hKIF21B-p.Ile678Leu	144	4
	hKIF21B-p.Ala1001Thr	133	3
	Bonferroni's multiple comparisons test	Mean Diff,	95% CI of diff,	Significant?	Summary
	HA-empty vector vs. HA-hKIF21B-WT	3.262	-14,95 to 21,47	No	ns
	HA-empty vector vs. HA-hKIF21B- p.Gln313Lys	10.84	-7,023 to 28,70	No	ns
	HA-empty vector vs. HA-hKIF21B-p.Ile678Leu	35.33	18,68 to 51,97	Yes	****
	HA-empty vector vs. HA-hKIF21B-p.Ala1001Thr	3.679	-13,23 to 20,59	No	ns
g	Anova table. One-way ordinary ANOVA
	Number of families	1
	Number of comparisons per family	6
	Alpha	0.05
	Samples analyzed	# of cells	# of experiements
	empty vector	132	4
	HA-hKIF21B-WT 2	125	4
	RESCUE HA-hKIF21B-p.Ile678Leu + WT 1	146	4
	HA-hKIF21B-p.Ile678Leu	134	4
	Bonferroni's multiple comparisons test	Mean Diff,	95% CI of diff,	Significant?	Summary
	HA-empty vector vs. HA-hKIF21B-WT 2	21.03	5,240 to 36,82	Yes	**
	HA-empty vector vs. HA-hKIF21B-p.Ile678Leu	29.56	14,05 to 45,08	Yes	****
	HA-empty vector vs. RESCUE HA-hKIF21B-p.Ile678Leu + WT	31.14	15,95 to 46,34	Yes	****
	HA-hKIF21B WT 2 vs. HA-hKIF21B-p.Ile678Leu	8.536	-7,194 to 24,27	No	ns
	HA-hKIF21B WT 2 vs. RESCUE p.Ile678Leu + WT	10.11	-5,301 to 25,53	No	ns
	HA-hKIF21B p.Ile678Leu vs. RESCUE p.Ile678Leu + WT	1.578	-13,56 to 16,71	No	ns
	Figure 7
c and d	Anova table. One-way ordinary ANOVA
	Number of families	1
	Number of comparisons per family	9
	Alpha	0.05
	Samples analyzed	n=
	empty vector	5
	hKIF21B-WT	7
	hKIF21B-p.Gln313Lys	5
	hKIF21B-p.Ile678Leu	14
	p.Ile678Leu + WT 1	5
	p.Ile678Leu + deltaATP	8
	p.Ile678Leu+T96N	8
	p.Ile678Leu + WT 0,25	7
	p.Ile678Leu-deltaATP	5
	mKIF21B-delta rCC	6
	Bonferroni's multiple comparisons test	Mean Diff,	95% CI of diff,	Significant?	Summary	Adjusted P Value
	empty vector vs. WT	4.849	-20,31 to 30,01	No	ns	> 0,9999
	empty vector vs. p.Gln313Lys	-8.019	-35,19 to 19,15	No	ns	> 0,9999
	empty vector vs. p.Ile678Leu	31.76	9,380 to 54,15	Yes	**	0.0012
	empty vector vs. p.Ile678Leu + WT 1	0.7282	-26,44 to 27,90	No	ns	> 0,9999
	empty vector vs. p.Ile678Leu + deltaATP	24.66	0,1655 to 49,15	Yes	*	0.0474
	empty vector vs. p.Ile678Leu+T96N	23.68	-0,8137 to 48,17	No	ns	0.065
	empty vector vs. p.Ile678Leu + WT 0,25	12.84	-12,32 to 38,00	No	ns	> 0,9999
	empty vector vs. p.Ile678LeudeltaATP	36.45	9,275 to 63,62	Yes	**	0.0025
	empty vector vs. delta rCC	7.76	-18,26 to 33,78	No	ns	> 0,9999
	p.Ile678Leu vs. empty vector	-31.76	-54,15 to -9,380	Yes	**	0.0012
	p.Ile678Leu vs. WT	-26.91	-46,80 to -7,026	Yes	**	0.0023
	p.Ile678Leu vs. p.Gln313Lys	-39.78	-62,17 to -17,40	Yes	****	< 0,0001
	p.Ile678Leu vs. p.Ile678Leu + WT 1	-31.04	-53,42 to -8,652	Yes	**	0.0016
	p.Ile678Leu vs. p.Ile678Leu + deltaATP	-7.105	-26,15 to 11,94	No	ns	> 0,9999
	p.Ile678Leu vs. p.Ile678Leu+T96N	-8.084	-27,13 to 10,96	No	ns	> 0,9999
	p.Ile678Leu vs. p.Ile678Leu + WT 0,25	-18.92	-38,81 to 0,9651	No	ns	0.0733
	p.Ile678Leu vs. p.Ile678LeudeltaATP	4.685	-17,70 to 27,07	No	ns	> 0,9999
	p.Ile678Leu vs. delta rCC	-24	-44,97 to -3,039	Yes	*	0.0149
e	Anova table. 2-way ordinary ANOVA
	Number of families	3
	Number of comparisons per family	4
	Alpha	0.05
	Samples analyzed	n=
	empty vector	5
	p.Ile678Leu	6
	p.Ile678Leu + WT 1	4
	p.Ile678Leu-deltaATP	3
	mKIF21B-delta rCC	4
	Bonferroni's multiple comparisons test	Mean Diff,	95% CI of diff,	Significant?	Summary	Adjusted P Value
	WM
	scarlett + ND-p.Ile678Leu vs. scarlett + NeuroD-EMPTY	34.5	27,0 to 42,1	Yes	****	< 0,0001
	scarlett + ND-p.Ile678Leu vs. scarlett + ND-p.Ile678Leu + ND-WT 1 µg/µl	-1.87	-9,91 to 6,18	No	ns	> 0,9999
	scarlett + ND-p.Ile678Leu vs. scarlett + p.Ile678Leu-delta ATP	32.4	23,6 to 41,3	Yes	****	< 0,0001
	scarlett + ND-p.Ile678Leu vs. scarlett + mKIF21B delta rCC	12.6	4,59 to 20,7	Yes	***	0.0007
	Lower CP
	scarlett + ND-p.Ile678Leu vs. scarlett + NeuroD-EMPTY	6.36	-1,19 to 13,9	No	ns	0.1353
	scarlett + ND-p.Ile678Leu vs. scarlett + ND-p.Ile678Leu + ND-WT 1 µg/µl	-0.336	-8,38 to 7,71	No	ns	> 0,9999
	scarlett + ND-p.Ile678Leu vs. scarlett + p.Ile678Leu-delta ATP	5	-3,81 to 13,8	No	ns	0.591
	scarlett + ND-p.Ile678Leu vs. scarlett + mKIF21B delta rCC	-0.643	-8,69 to 7,40	No	ns	> 0,9999
	Upper CP
	scarlett + ND-p.Ile678Leu vs. scarlett + NeuroD-EMPTY	-40.9	-48,5 to -33,4	Yes	****	< 0,0001
	scarlett + ND-p.Ile678Leu vs. scarlett + ND-p.Ile678Leu + ND-WT 1 µg/µl	2.2	-5,84 to 10,2	No	ns	> 0,9999
	scarlett + ND-p.Ile678Leu vs. scarlett + p.Ile678Leu-delta ATP	-37.4	-46,3 to -28,6	Yes	****	< 0,0001
	scarlett + ND-p.Ile678Leu vs. scarlett + mKIF21B delta rCC	-12	-20,0 to -3,95	Yes	**	0.0013
	WM
	scarlett + NeuroD-EMPTY vs. scarlett + ND-p.Ile678Leu	-34.5	-42,1 to -27,0	Yes	****	< 0,0001
	scarlett + NeuroD-EMPTY vs. scarlett + ND-p.Ile678Leu + ND-WT 1 µg/µl	-36.4	-44,8 to -28,1	Yes	****	< 0,0001
	scarlett + NeuroD-EMPTY vs. scarlett + p.Ile678Leu-delta ATP	-2.11	-11,2 to 6,99	No	ns	> 0,9999
	scarlett + NeuroD-EMPTY vs. scarlett + mKIF21B delta rCC	-21.9	-30,3 to -13,6	Yes	****	< 0,0001
	Lower CP
	scarlett + NeuroD-EMPTY vs. scarlett + ND-p.Ile678Leu	-6.36	-13,9 to 1,19	No	ns	0.1353
	scarlett + NeuroD-EMPTY vs. scarlett + ND-p.Ile678Leu + ND-WT 1 µg/µl	-6.69	-15,1 to 1,67	No	ns	0.1731
	scarlett + NeuroD-EMPTY vs. scarlett + p.Ile678Leu-delta ATP	-1.35	-10,5 to 7,75	No	ns	> 0,9999
	scarlett + NeuroD-EMPTY vs. scarlett + mKIF21B delta rCC	-7	-15,4 to 1,36	No	ns	0.1395
	Upper CP
	scarlett + NeuroD-EMPTY vs. scarlett + ND-p.Ile678Leu	40.9	33,4 to 48,5	Yes	****	< 0,0001
	scarlett + NeuroD-EMPTY vs. scarlett + ND-p.Ile678Leu + ND-WT 1 µg/µl	43.1	34,7 to 51,5	Yes	****	< 0,0001
	scarlett + NeuroD-EMPTY vs. scarlett + p.Ile678Leu-delta ATP	3.46	-5,64 to 12,6	No	ns	> 0,9999
	scarlett + NeuroD-EMPTY vs. scarlett + mKIF21B delta rCC	28.9	20,6 to 37,3	Yes	****	< 0,0001
g	Anova table. 2-way ordinary ANOVA
	Samples analyzed	# of collaerals analyzed	# of neurons	# of experiements
	empty vector	265	51	5
	hKIF21B-WT	322	62	5
	p.Ile678Leu	385	66	5
	p.Gln313Lys	192	37	3
	p.Ala1001Thr	187	30	2
	Within each row, compare columns (simple effects within rows)
	Number of families	20
	Number of comparisons per family	4
	Alpha	0.05
	Bonferroni's multiple comparisons test	Mean Diff,	95% CI of diff,	Significant?	Summary	Adjusted P Value
	0-5
	empty vector vs. WT 1 µg/µl	0.0829	-4,693 to 4,858	No	ns	>0,9999
	empty vector vs. p.Ile678Leu	-7.199	-11,97 to -2,424	Yes	***	0.0007
	empty vector vs. p.Gln313Lys	0.5131	-5,001 to 6,027	No	ns	>0,9999
	empty vector vs. p.Ala1001Thr	-1.246	-7,563 to 5,072	No	ns	>0,9999
	5-10
	empty vector vs. WT 1 µg/µl	1.251	-3,525 to 6,026	No	ns	>0,9999
	empty vector vs. p.Ile678Leu	-8.809	-13,58 to -4,034	Yes	****	<0,0001
	empty vector vs. p.Gln313Lys	1.603	-3,911 to 7,117	No	ns	>0,9999
	empty vector vs. p.Ala1001Thr	0.8933	-5,424 to 7,211	No	ns	>0,9999
	10-15
	empty vector vs. WT 1 µg/µl	-4.831	-9,606 to -0,05511	Yes	*	0.0461
	empty vector vs. p.Ile678Leu	-6.317	-11,09 to -1,542	Yes	**	0.004
	empty vector vs. p.Gln313Lys	-0.1835	-5,698 to 5,331	No	ns	>0,9999
	empty vector vs. p.Ala1001Thr	4.556	-1,761 to 10,87	No	ns	0.2837
	15-20
	empty vector vs. WT 1 µg/µl	-1.107	-5,883 to 3,668	No	ns	>0,9999
	empty vector vs. p.Ile678Leu	0.369	-4,406 to 5,144	No	ns	>0,9999
	empty vector vs. p.Gln313Lys	-0.7423	-6,256 to 4,772	No	ns	>0,9999
	empty vector vs. p.Ala1001Thr	-0.3728	-6,690 to 5,945	No	ns	>0,9999
	20-25
	empty vector vs. WT 1 µg/µl	1.489	-3,286 to 6,265	No	ns	>0,9999
	empty vector vs. p.Ile678Leu	1.272	-3,503 to 6,048	No	ns	>0,9999
	empty vector vs. p.Gln313Lys	2.564	-2,951 to 8,078	No	ns	0.9746
	empty vector vs. p.Ala1001Thr	-4.628	-10,94 to 1,690	No	ns	0.2666
	25-30
	empty vector vs. WT 1 µg/µl	1.367	-3,408 to 6,143	No	ns	>0,9999
	empty vector vs. p.Ile678Leu	-0.3074	-5,083 to 4,468	No	ns	>0,9999
	empty vector vs. p.Gln313Lys	-1.5	-7,014 to 4,015	No	ns	>0,9999
	empty vector vs. p.Ala1001Thr	-1.868	-8,185 to 4,450	No	ns	>0,9999
	30-40
	empty vector vs. WT 1 µg/µl	2.346	-2,430 to 7,121	No	ns	0.872
	empty vector vs. p.Ile678Leu	2.595	-2,180 to 7,371	No	ns	0.6922
	empty vector vs. p.Gln313Lys	-1.692	-7,206 to 3,823	No	ns	>0,9999
	empty vector vs. p.Ala1001Thr	2.962	-3,355 to 9,279	No	ns	0.9586
	40-50
	empty vector vs. WT 1 µg/µl	0.1827	-4,593 to 4,958	No	ns	>0,9999
	empty vector vs. p.Ile678Leu	2.948	-1,828 to 7,723	No	ns	0.4878
	empty vector vs. p.Gln313Lys	1.534	-3,981 to 7,048	No	ns	>0,9999
	empty vector vs. p.Ala1001Thr	-5.434	-11,75 to 0,8836	No	ns	0.1258
	50-60
	empty vector vs. WT 1 µg/µl	-1.208	-5,983 to 3,568	No	ns	>0,9999
	empty vector vs. p.Ile678Leu	-0.8819	-5,657 to 3,894	No	ns	>0,9999
	empty vector vs. p.Gln313Lys	-1.504	-7,018 to 4,010	No	ns	>0,9999
	empty vector vs. p.Ala1001Thr	0.1882	-6,129 to 6,506	No	ns	>0,9999
	60-70
	empty vector vs. WT 1 µg/µl	-0.1588	-4,934 to 4,617	No	ns	>0,9999
	empty vector vs. p.Ile678Leu	2.01	-2,766 to 6,785	No	ns	>0,9999
	empty vector vs. p.Gln313Lys	-0.5388	-6,053 to 4,975	No	ns	>0,9999
	empty vector vs. p.Ala1001Thr	-0.1292	-6,447 to 6,188	No	ns	>0,9999
	70-80
	empty vector vs. WT 1 µg/µl	-3.591	-8,367 to 1,184	No	ns	0.2391
	empty vector vs. p.Ile678Leu	-1.206	-5,982 to 3,569	No	ns	>0,9999
	empty vector vs. p.Gln313Lys	-1.235	-6,749 to 4,280	No	ns	>0,9999
	empty vector vs. p.Ala1001Thr	-0.3903	-6,708 to 5,927	No	ns	>0,9999
	80-100
	empty vector vs. WT 1 µg/µl	5.698	0,9224 to 10,47	Yes	*	0.0118
	empty vector vs. p.Ile678Leu	5.82	1,044 to 10,60	Yes	**	0.0096
	empty vector vs. p.Gln313Lys	1.709	-3,805 to 7,223	No	ns	>0,9999
	empty vector vs. p.Ala1001Thr	6.105	-0,2126 to 12,42	No	ns	0.063
	100-150
	empty vector vs. WT 1 µg/µl	1.802	-2,974 to 6,577	No	ns	>0,9999
	empty vector vs. p.Ile678Leu	2.431	-2,345 to 7,206	No	ns	0.8074
	empty vector vs. p.Gln313Lys	-4.123	-9,637 to 1,391	No	ns	0.2449
	empty vector vs. p.Ala1001Thr	-6.292	-12,61 to 0,02578	No	ns	0.0514
	150-200
	empty vector vs. WT 1 µg/µl	-1.673	-6,449 to 3,102	No	ns	>0,9999
	empty vector vs. p.Ile678Leu	1.522	-3,254 to 6,297	No	ns	>0,9999
	empty vector vs. p.Gln313Lys	0.5752	-4,939 to 6,089	No	ns	>0,9999
	empty vector vs. p.Ala1001Thr	0.1001	-6,217 to 6,417	No	ns	>0,9999
	200-250
	empty vector vs. WT 1 µg/µl	-0.152	-4,927 to 4,623	No	ns	>0,9999
	empty vector vs. p.Ile678Leu	1.168	-3,607 to 5,944	No	ns	>0,9999
	empty vector vs. p.Gln313Lys	0.7639	-4,750 to 6,278	No	ns	>0,9999
	empty vector vs. p.Ala1001Thr	0.1146	-6,203 to 6,432	No	ns	>0,9999
	250-300
	empty vector vs. WT 1 µg/µl	1.18	-3,596 to 5,955	No	ns	>0,9999
	empty vector vs. p.Ile678Leu	1.855	-2,921 to 6,630	No	ns	>0,9999
	empty vector vs. p.Gln313Lys	1.567	-3,947 to 7,082	No	ns	>0,9999
	empty vector vs. p.Ala1001Thr	2.677	-3,641 to 8,994	No	ns	>0,9999
	300-350
	empty vector vs. WT 1 µg/µl	-2.099	-6,875 to 2,676	No	ns	>0,9999
	empty vector vs. p.Ile678Leu	0.2422	-4,533 to 5,018	No	ns	>0,9999
	empty vector vs. p.Gln313Lys	-0.9009	-6,415 to 4,613	No	ns	>0,9999
	empty vector vs. p.Ala1001Thr	-0.04304	-6,360 to 6,274	No	ns	>0,9999
	350-400
	empty vector vs. WT 1 µg/µl	1.331	-3,444 to 6,107	No	ns	>0,9999
	empty vector vs. p.Ile678Leu	1.299	-3,477 to 6,074	No	ns	>0,9999
	empty vector vs. p.Gln313Lys	1.079	-4,435 to 6,594	No	ns	>0,9999
	empty vector vs. p.Ala1001Thr	1.491	-4,826 to 7,809	No	ns	>0,9999
	400-450
	empty vector vs. WT 1 µg/µl	-0.7592	-5,535 to 4,016	No	ns	>0,9999
	empty vector vs. p.Ile678Leu	0	-4,775 to 4,775	No	ns	>0,9999
	empty vector vs. p.Gln313Lys	-0.6803	-6,195 to 4,834	No	ns	>0,9999
	empty vector vs. p.Ala1001Thr	-7.105e-15	-6,317 to 6,317	No	ns	>0,9999
	>450
	empty vector vs. WT 1 µg/µl	-1.15	-5,926 to 3,625	No	ns	>0,9999
	empty vector vs. p.Ile678Leu	1.191	-3,584 to 5,967	No	ns	>0,9999
	empty vector vs. p.Gln313Lys	1.19	-4,324 to 6,705	No	ns	>0,9999
	empty vector vs. p.Ala1001Thr	1.314	-5,003 to 7,632	No	ns	>0,9999
Panel	Supplementary Figure 3
b	Anova table. 2-way ordinary ANOVA
	Number of families	6
	Number of comparisons per family	6
	Alpha	0.05
	Samples analyzed	n=
	NeuroD-hKIF21B-WT 1	5
	NeuroD-hKIF21B-p.Gln313Lys	5
	NeuroD-hKIF21B-p.Ile678Leu	5
	NeuroD-hKIF21B-p.Ala1001Thr	3
	Bonferroni's multiple comparisons test	Mean Diff.	95% CI of diff.	Significant?	Summary	Adjusted P Value
	DMSO
	NeuroD-hKIF21B WT vs. ND-hKIF21B P.Gln313Lys	1.64e-05	-137,4 to 137,4	No	ns	> 0,9999
	NeuroD-hKIF21B WT vs. ND-hKIF21B p.Ile678Leu	1.841e-05	-137,4 to 137,4	No	ns	> 0,9999
	NeuroD-hKIF21B WT vs. ND-hKIF21B p.Ala1001Thr	3.042e-05	-158,6 to 158,6	No	ns	> 0,9999
	ND-hKIF21B P.Gln313Lys vs. ND-hKIF21B p.Ile678Leu	2.003e-06	-137,4 to 137,4	No	ns	> 0,9999
	ND-hKIF21B P.Gln313Lys vs. ND-hKIF21B p.Ala1001Thr	1.402e-05	-158,6 to 158,6	No	ns	> 0,9999
	ND-hKIF21B p.Ile678Leu vs. ND-hKIF21B p.Ala1001Thr	1.202e-05	-158,6 to 158,6	No	ns	> 0,9999
	1h
	NeuroD-hKIF21B WT vs. ND-hKIF21B P.Gln313Lys	36.53	-100,9 to 173,9	No	ns	> 0,9999
	NeuroD-hKIF21B WT vs. ND-hKIF21B p.Ile678Leu	-1.953	-139,3 to 135,4	No	ns	> 0,9999
	NeuroD-hKIF21B WT vs. ND-hKIF21B p.Ala1001Thr	22.83	-135,8 to 181,5	No	ns	> 0,9999
	ND-hKIF21B P.Gln313Lys vs. ND-hKIF21B p.Ile678Leu	-38.48	-175,9 to 98,90	No	ns	> 0,9999
	ND-hKIF21B P.Gln313Lys vs. ND-hKIF21B p.Ala1001Thr	-13.7	-172,3 to 144,9	No	ns	> 0,9999
	ND-hKIF21B p.Ile678Leu vs. ND-hKIF21B p.Ala1001Thr	24.78	-133,9 to 183,4	No	ns	> 0,9999
	3h
	NeuroD-hKIF21B WT vs. ND-hKIF21B P.Gln313Lys	-6.07	-143,5 to 131,3	No	ns	> 0,9999
	NeuroD-hKIF21B WT vs. ND-hKIF21B p.Ile678Leu	35.62	-101,8 to 173,0	No	ns	> 0,9999
	NeuroD-hKIF21B WT vs. ND-hKIF21B p.Ala1001Thr	-2.419	-161,1 to 156,2	No	ns	> 0,9999
	ND-hKIF21B P.Gln313Lys vs. ND-hKIF21B p.Ile678Leu	41.69	-95,70 to 179,1	No	ns	> 0,9999
	ND-hKIF21B P.Gln313Lys vs. ND-hKIF21B p.Ala1001Thr	3.651	-155,0 to 162,3	No	ns	> 0,9999
	ND-hKIF21B p.Ile678Leu vs. ND-hKIF21B p.Ala1001Thr	-38.04	-196,7 to 120,6	No	ns	> 0,9999
	6h
	NeuroD-hKIF21B WT vs. ND-hKIF21B P.Gln313Lys	-1.809	-139,2 to 135,6	No	ns	> 0,9999
	NeuroD-hKIF21B WT vs. ND-hKIF21B p.Ile678Leu	15.91	-142,7 to 174,6	No	ns	> 0,9999
	NeuroD-hKIF21B WT vs. ND-hKIF21B p.Ala1001Thr	2.36	-156,3 to 161,0	No	ns	> 0,9999
	ND-hKIF21B P.Gln313Lys vs. ND-hKIF21B p.Ile678Leu	17.72	-140,9 to 176,4	No	ns	> 0,9999
	ND-hKIF21B P.Gln313Lys vs. ND-hKIF21B p.Ala1001Thr	4.169	-154,5 to 162,8	No	ns	> 0,9999
	ND-hKIF21B p.Ile678Leu vs. ND-hKIF21B p.Ala1001Thr	-13.55	-190,9 to 163,8	No	ns	> 0,9999
	8h
	NeuroD-hKIF21B WT vs. ND-hKIF21B P.Gln313Lys	-24.16	-161,5 to 113,2	No	ns	> 0,9999
	NeuroD-hKIF21B WT vs. ND-hKIF21B p.Ile678Leu	-6.233	-152,0 to 139,5	No	ns	> 0,9999
	NeuroD-hKIF21B WT vs. ND-hKIF21B p.Ala1001Thr	4.369	-154,3 to 163,0	No	ns	> 0,9999
	ND-hKIF21B P.Gln313Lys vs. ND-hKIF21B p.Ile678Leu	17.93	-127,8 to 163,7	No	ns	> 0,9999
	ND-hKIF21B P.Gln313Lys vs. ND-hKIF21B p.Ala1001Thr	28.53	-130,1 to 187,2	No	ns	> 0,9999
	ND-hKIF21B p.Ile678Leu vs. ND-hKIF21B p.Ala1001Thr	10.6	-155,3 to 176,5	No	ns	> 0,9999
	10h
	NeuroD-hKIF21B WT vs. ND-hKIF21B P.Gln313Lys	8.655	-168,7 to 186,0	No	ns	> 0,9999
	NeuroD-hKIF21B WT vs. ND-hKIF21B p.Ile678Leu	-7.39	-184,8 to 170,0	No	ns	> 0,9999
	NeuroD-hKIF21B WT vs. ND-hKIF21B p.Ala1001Thr	7.24	-170,1 to 184,6	No	ns	> 0,9999
	ND-hKIF21B P.Gln313Lys vs. ND-hKIF21B p.Ile678Leu	-16.05	-193,4 to 161,3	No	ns	> 0,9999
	ND-hKIF21B P.Gln313Lys vs. ND-hKIF21B p.Ala1001Thr	-1.415	-178,8 to 176,0	No	ns	> 0,9999
	ND-hKIF21B p.Ile678Leu vs. ND-hKIF21B p.Ala1001Thr	14.63	-162,7 to 192,0	No	ns	> 0,9999
d	RT-qPCR
	Column B	KIF21B-shRNA#1	n= 3
	vs.	vs,
	Column A	sh-scramble	n= 3
	Unpaired t test
	P value	0.0007
	P value summary	***
	Significantly different? (P < 0.05)	Yes
	One- or two-tailed P value?	Two-tailed
	t, df	t=9,473, df=4
	Column A	sh-scramble	n= 3
	vs.	vs,
	Column B	KIF21B-shRNA#2	n= 3
	Unpaired t test
	P value	0.014
	P value summary	*
	Significantly different? (P < 0.05)	Yes
	One- or two-tailed P value?	Two-tailed
	t, df	t=4,17 df=4
f	Anova table. 2-way ordinary ANOVA
	Number of families	3
	Number of comparisons per family	6
	Alpha	0.05
	Samples analyzed	n=
	sh-scramble	7
	sh-RNA#1	8
	sh-RNA#2	9
	RESCUE WT + sh-RNA#2	7
	Bonferroni's multiple comparisons test	Mean Diff,	95% CI of diff,	Significant?	Summary	Adjusted P Value
	SVZ IZ
	sh-scramble vs. sh-RNA#1	-5.92	-15,4 to 3,53	No	ns	0.5655
	sh-scramble vs. sh-RNA#2	-12.8	-22,0 to -3,60	Yes	**	0.0019
	sh-scramble vs. RESCUE WT + sh-RNA#2	-4.94	-14,7 to 4,82	No	ns	> 0,9999
	sh-RNA#1 vs. sh-RNA#2	-6.89	-15,8 to 1,98	No	ns	0.2333
	sh-RNA#1 vs. RECUE WT + sh-RNA#2	0.974	-8,47 to 10,4	No	ns	> 0,9999
	sh-RNA#2 vs. RECUE WT + sh-RNA#2	7.86	-1,34 to 17,1	No	ns	0.1403
	LO CP
	sh-scramble vs. sh-RNA#1	-7.58	-17,0 to 1,86	No	ns	0.1971
	sh-scramble vs. sh-RNA#2	-8.25	-17,5 to 0,950	No	ns	0.1051
	sh-scramble vs. RESCUE WT + sh-RNA#2	3.04	-6,72 to 12,8	No	ns	> 0,9999
	sh-RNA#1 vs. sh-RNA#2	-0.665	-9,54 to 8,21	No	ns	> 0,9999
	sh-RNA#1 vs. RECUE WT + sh-RNA#2	10.6	1,18 to 20,1	Yes	*	0.019
	sh-RNA#2 vs. RECUE WT + sh-RNA#2	11.3	2,09 to 20,5	Yes	**	0.0081
	UP CP
	sh-scramble vs. sh-RNA#1	13.5	4,05 to 22,9	Yes	**	0.0013
	sh-scramble vs. sh-RNA#2	21.1	11,9 to 30,3	Yes	****	< 0,0001
	sh-scramble vs. RESCUE WT + sh-RNA#2	1.9	-7,86 to 11,7	No	ns	> 0,9999
	sh-RNA#1 vs. sh-RNA#2	7.55	-1,32 to 16,4	No	ns	0.1432
	sh-RNA#1 vs. RECUE WT + sh-RNA#2	-11.6	-21,0 to -2,15	Yes	**	0.0081
	sh-RNA#2 vs. RECUE WT + sh-RNA#2	-19.2	-28,4 to -9,95	Yes	****	< 0,0001
h	Anova table. 2-way ordinary ANOVA
	Number of families	1
	Number of comparisons per family	3
	Alpha	0.05
	Samples analyzed	n=
	sh-scramble	4
	sh-RNA#2	4
	Bonferroni's multiple comparisons test	Mean Diff,	95,00% CI of diff,	Significant?	Summary	Adjusted P Value
	sh-scramble vs. sh-RNA#2
	WM	0.03119	-2,746 to 2,809	No	ns	>0,9999
	Lower CP	0.8605	-1,917 to 3,638	No	ns	>0,9999
	Upper CP	-0.8917	-3,669 to 1,886	No	ns	>0,9999
Panel	Supplementary Figure 4
d	IP ratio
	Column B	p.Ile678Leu-GFP	n= 3
	vs.	vs,
	Column A	WT-hKIF21B-GFP	n= 3
	Unpaired t test
	P value	0.0029
	P value summary	**
	Significantly different? (P < 0.05)	Yes
	One- or two-tailed P value?	Two-tailed
	t, df	t=6,498, df=4
f	Anova table. 2-way ordinary ANOVA
	Number of families	20
	Number of comparisons per family	6
	Alpha	0.05
	Samples analyzed	number of particles	number of cells	number of experiements
	hKIF21B-WT	322	19	3
	p.Gln313Lys	255	10	3
	p.Ile678Leu	307	16	3
	p.Ala1001Thr	250	14	3
	Bonferroni's multiple comparisons test	Mean Diff,	95% CI of diff,	Significant?	Summary	Adjusted P Value
	0-0,1
	WT vs. p.Gln313Lys	-7.91	-13,5 to -2,28	Yes	**	0.0015
	WT vs. p.Ile678Leu	-1.85	-7,49 to 3,78	No	ns	>0,9999
	WT vs. p.Ala1001Thr	-7.94	-13,6 to -2,31	Yes	**	0.0014
	p.Gln313Lys vs. p.Ile678Leu	6.05	0,422 to 11,7	Yes	*	0.0278
	p.Gln313Lys vs. p.Ala1001Thr	-0.0292	-5,66 to 5,60	No	ns	>0,9999
	p.Ile678Leu vs. p.Ala1001Thr	-6.08	-11,7 to -0,451	Yes	*	0.0267
	0,1-0,2
	WT vs. p.Gln313Lys	2.13	-3,50 to 7,76	No	ns	>0,9999
	WT vs. p.Ile678Leu	-1.92	-7,55 to 3,71	No	ns	>0,9999
	WT vs. p.Ala1001Thr	5.9	0,268 to 11,5	Yes	*	0.0346
	p.Gln313Lys vs. p.Ile678Leu	-4.05	-9,68 to 1,58	No	ns	0.3387
	p.Gln313Lys vs. p.Ala1001Thr	3.77	-1,86 to 9,40	No	ns	0.4539
	p.Ile678Leu vs. p.Ala1001Thr	7.82	2,19 to 13,5	Yes	**	0.0017
	0,2-0,3
	WT vs. p.Gln313Lys	-2.63	-8,26 to 3,00	No	ns	>0,9999
	WT vs. p.Ile678Leu	-4	-9,63 to 1,64	No	ns	0.3591
	WT vs. p.Ala1001Thr	-2.81	-8,44 to 2,82	No	ns	>0,9999
	p.Gln313Lys vs. p.Ile678Leu	-1.36	-6,99 to 4,27	No	ns	>0,9999
	p.Gln313Lys vs. p.Ala1001Thr	-0.177	-5,81 to 5,45	No	ns	>0,9999
	p.Ile678Leu vs. p.Ala1001Thr	1.18	-4,45 to 6,82	No	ns	>0,9999
	0,3-0,4
	WT vs. p.Gln313Lys	-1.09	-6,73 to 4,54	No	ns	>0,9999
	WT vs. p.Ile678Leu	-0.774	-6,41 to 4,86	No	ns	>0,9999
	WT vs. p.Ala1001Thr	-0.517	-6,15 to 5,11	No	ns	>0,9999
	p.Gln313Lys vs. p.Ile678Leu	0.32	-5,31 to 5,95	No	ns	>0,9999
	p.Gln313Lys vs. p.Ala1001Thr	0.578	-5,05 to 6,21	No	ns	>0,9999
	p.Ile678Leu vs. p.Ala1001Thr	0.257	-5,37 to 5,89	No	ns	>0,9999
	0,4-0,5
	WT vs. p.Gln313Lys	0.804	-4,83 to 6,44	No	ns	>0,9999
	WT vs. p.Ile678Leu	2.04	-3,59 to 7,67	No	ns	>0,9999
	WT vs. p.Ala1001Thr	2.2	-3,44 to 7,83	No	ns	>0,9999
	p.Gln313Lys vs. p.Ile678Leu	1.24	-4,40 to 6,87	No	ns	>0,9999
	p.Gln313Lys vs. p.Ala1001Thr	1.39	-4,24 to 7,02	No	ns	>0,9999
	p.Ile678Leu vs. p.Ala1001Thr	0.156	-5,48 to 5,79	No	ns	>0,9999
	0,5-0,6
	WT vs. p.Gln313Lys	1.92	-3,71 to 7,55	No	ns	>0,9999
	WT vs. p.Ile678Leu	1.2	-4,43 to 6,83	No	ns	>0,9999
	WT vs. p.Ala1001Thr	0.4	-5,23 to 6,03	No	ns	>0,9999
	p.Gln313Lys vs. p.Ile678Leu	-0.722	-6,35 to 4,91	No	ns	>0,9999
	p.Gln313Lys vs. p.Ala1001Thr	-1.52	-7,15 to 4,11	No	ns	>0,9999
	p.Ile678Leu vs. p.Ala1001Thr	-0.801	-6,43 to 4,83	No	ns	>0,9999
	0,6-0,7
	WT vs. p.Gln313Lys	0.5	-5,13 to 6,13	No	ns	>0,9999
	WT vs. p.Ile678Leu	1.77	-3,86 to 7,40	No	ns	>0,9999
	WT vs. p.Ala1001Thr	0.534	-5,10 to 6,17	No	ns	>0,9999
	p.Gln313Lys vs. p.Ile678Leu	1.27	-4,36 to 6,90	No	ns	>0,9999
	p.Gln313Lys vs. p.Ala1001Thr	0.034	-5,60 to 5,67	No	ns	>0,9999
	p.Ile678Leu vs. p.Ala1001Thr	-1.24	-6,87 to 4,40	No	ns	>0,9999
	0,7-0,8
	WT vs. p.Gln313Lys	0.112	-5,52 to 5,74	No	ns	>0,9999
	WT vs. p.Ile678Leu	-1.11	-6,74 to 4,53	No	ns	>0,9999
	WT vs. p.Ala1001Thr	-0.262	-5,89 to 5,37	No	ns	>0,9999
	p.Gln313Lys vs. p.Ile678Leu	-1.22	-6,85 to 4,41	No	ns	>0,9999
	p.Gln313Lys vs. p.Ala1001Thr	-0.374	-6,00 to 5,26	No	ns	>0,9999
	p.Ile678Leu vs. p.Ala1001Thr	0.844	-4,79 to 6,48	No	ns	>0,9999
	0,8-0,9
	WT vs. p.Gln313Lys	2.15	-3,49 to 7,78	No	ns	>0,9999
	WT vs. p.Ile678Leu	2.08	-3,55 to 7,71	No	ns	>0,9999
	WT vs. p.Ala1001Thr	-0.524	-6,15 to 5,11	No	ns	>0,9999
	p.Gln313Lys vs. p.Ile678Leu	-0.0654	-5,70 to 5,57	No	ns	>0,9999
	p.Gln313Lys vs. p.Ala1001Thr	-2.67	-8,30 to 2,96	No	ns	>0,9999
	p.Ile678Leu vs. p.Ala1001Thr	-2.6	-8,23 to 3,03	No	ns	>0,9999
	0,9-1
	WT vs. p.Gln313Lys	-0.21	-5,84 to 5,42	No	ns	>0,9999
	WT vs. p.Ile678Leu	-0.553	-6,18 to 5,08	No	ns	>0,9999
	WT vs. p.Ala1001Thr	0.416	-5,21 to 6,05	No	ns	>0,9999
	p.Gln313Lys vs. p.Ile678Leu	-0.343	-5,97 to 5,29	No	ns	>0,9999
	p.Gln313Lys vs. p.Ala1001Thr	0.626	-5,01 to 6,26	No	ns	>0,9999
	p.Ile678Leu vs. p.Ala1001Thr	0.969	-4,66 to 6,60	No	ns	>0,9999
	1-1,1
	WT vs. p.Gln313Lys	-0.263	-5,89 to 5,37	No	ns	>0,9999
	WT vs. p.Ile678Leu	0.746	-4,88 to 6,38	No	ns	>0,9999
	WT vs. p.Ala1001Thr	-0.141	-5,77 to 5,49	No	ns	>0,9999
	p.Gln313Lys vs. p.Ile678Leu	1.01	-4,62 to 6,64	No	ns	>0,9999
	p.Gln313Lys vs. p.Ala1001Thr	0.121	-5,51 to 5,75	No	ns	>0,9999
	p.Ile678Leu vs. p.Ala1001Thr	-0.888	-6,52 to 4,74	No	ns	>0,9999
	1,1-1,2
	WT vs. p.Gln313Lys	1.51	-4,12 to 7,14	No	ns	>0,9999
	WT vs. p.Ile678Leu	0.607	-5,02 to 6,24	No	ns	>0,9999
	WT vs. p.Ala1001Thr	1.03	-4,60 to 6,67	No	ns	>0,9999
	p.Gln313Lys vs. p.Ile678Leu	-0.9	-6,53 to 4,73	No	ns	>0,9999
	p.Gln313Lys vs. p.Ala1001Thr	-0.472	-6,10 to 5,16	No	ns	>0,9999
	p.Ile678Leu vs. p.Ala1001Thr	0.428	-5,20 to 6,06	No	ns	>0,9999
	1,2-1,3
	WT vs. p.Gln313Lys	0.557	-5,07 to 6,19	No	ns	>0,9999
	WT vs. p.Ile678Leu	-0.11	-5,74 to 5,52	No	ns	>0,9999
	WT vs. p.Ala1001Thr	-0.228	-5,86 to 5,40	No	ns	>0,9999
	p.Gln313Lys vs. p.Ile678Leu	-0.667	-6,30 to 4,96	No	ns	>0,9999
	p.Gln313Lys vs. p.Ala1001Thr	-0.784	-6,42 to 4,85	No	ns	>0,9999
	p.Ile678Leu vs. p.Ala1001Thr	-0.118	-5,75 to 5,51	No	ns	>0,9999
	1,3-1,4
	WT vs. p.Gln313Lys	0.734	-4,90 to 6,37	No	ns	>0,9999
	WT vs. p.Ile678Leu	1.11	-4,52 to 6,74	No	ns	>0,9999
	WT vs. p.Ala1001Thr	0.28	-5,35 to 5,91	No	ns	>0,9999
	p.Gln313Lys vs. p.Ile678Leu	0.379	-5,25 to 6,01	No	ns	>0,9999
	p.Gln313Lys vs. p.Ala1001Thr	-0.455	-6,09 to 5,18	No	ns	>0,9999
	p.Ile678Leu vs. p.Ala1001Thr	-0.833	-6,46 to 4,80	No	ns	>0,9999
	1,4-1,5
	WT vs. p.Gln313Lys	0.94	-4,69 to 6,57	No	ns	>0,9999
	WT vs. p.Ile678Leu	0.65	-4,98 to 6,28	No	ns	>0,9999
	WT vs. p.Ala1001Thr	0.94	-4,69 to 6,57	No	ns	>0,9999
	p.Gln313Lys vs. p.Ile678Leu	-0.29	-5,92 to 5,34	No	ns	>0,9999
	p.Gln313Lys vs. p.Ala1001Thr	0	-5,63 to 5,63	No	ns	>0,9999
	p.Ile678Leu vs. p.Ala1001Thr	0.29	-5,34 to 5,92	No	ns	>0,9999
	1,5-1,6
	WT vs. p.Gln313Lys	0	-5,63 to 5,63	No	ns	>0,9999
	WT vs. p.Ile678Leu	0	-5,63 to 5,63	No	ns	>0,9999
	WT vs. p.Ala1001Thr	0	-5,63 to 5,63	No	ns	>0,9999
	p.Gln313Lys vs. p.Ile678Leu	0	-5,63 to 5,63	No	ns	>0,9999
	p.Gln313Lys vs. p.Ala1001Thr	0	-5,63 to 5,63	No	ns	>0,9999
	p.Ile678Leu vs. p.Ala1001Thr	0	-5,63 to 5,63	No	ns	>0,9999
	1,6-1,7
	WT vs. p.Gln313Lys	0.468	-5,16 to 6,10	No	ns	>0,9999
	WT vs. p.Ile678Leu	0.513	-5,12 to 6,14	No	ns	>0,9999
	WT vs. p.Ala1001Thr	0.846	-4,78 to 6,48	No	ns	>0,9999
	p.Gln313Lys vs. p.Ile678Leu	0.0455	-5,59 to 5,68	No	ns	>0,9999
	p.Gln313Lys vs. p.Ala1001Thr	0.379	-5,25 to 6,01	No	ns	>0,9999
	p.Ile678Leu vs. p.Ala1001Thr	0.333	-5,30 to 5,96	No	ns	>0,9999
	1,7-1,8
	WT vs. p.Gln313Lys	0	-5,63 to 5,63	No	ns	>0,9999
	WT vs. p.Ile678Leu	-0.362	-5,99 to 5,27	No	ns	>0,9999
	WT vs. p.Ala1001Thr	0	-5,63 to 5,63	No	ns	>0,9999
	p.Gln313Lys vs. p.Ile678Leu	-0.362	-5,99 to 5,27	No	ns	>0,9999
	p.Gln313Lys vs. p.Ala1001Thr	0	-5,63 to 5,63	No	ns	>0,9999
	p.Ile678Leu vs. p.Ala1001Thr	0.362	-5,27 to 5,99	No	ns	>0,9999
	1,8-1,9
	WT vs. p.Gln313Lys	0	-5,63 to 5,63	No	ns	>0,9999
	WT vs. p.Ile678Leu	-0.333	-5,96 to 5,30	No	ns	>0,9999
	WT vs. p.Ala1001Thr	0	-5,63 to 5,63	No	ns	>0,9999
	p.Gln313Lys vs. p.Ile678Leu	-0.333	-5,96 to 5,30	No	ns	>0,9999
	p.Gln313Lys vs. p.Ala1001Thr	0	-5,63 to 5,63	No	ns	>0,9999
	p.Ile678Leu vs. p.Ala1001Thr	0.333	-5,30 to 5,96	No	ns	>0,9999
	1,9 -2
	WT vs. p.Gln313Lys	0.29	-5,34 to 5,92	No	ns	>0,9999
	WT vs. p.Ile678Leu	0.29	-5,34 to 5,92	No	ns	>0,9999
	WT vs. p.Ala1001Thr	-0.127	-5,76 to 5,50	No	ns	>0,9999
	p.Gln313Lys vs. p.Ile678Leu	0	-5,63 to 5,63	No	ns	>0,9999
	p.Gln313Lys vs. p.Ala1001Thr	-0.417	-6,05 to 5,21	No	ns	>0,9999
	p.Ile678Leu vs. p.Ala1001Thr	-0.417	-6,05 to 5,21	No	ns	>0,9999
g	Anova table. One-way ordinary ANOVA
	Number of families	1
	Number of comparisons per family	6
	Alpha	0.05
	Samples analyzed	number of particles	number of cells	number of experiements
	hKIF21B-WT	322	19	3
	p.Gln313Lys	255	10	3
	p.Ile678Leu	307	16	3
	p.Ala1001Thr	250	14	3
	Bonferroni's multiple comparisons test	Mean Diff,	95,00% CI of diff,	Significant?	Summary	Adjusted P Value
	WT vs. p.Gln313Lys	0.1011	0,02350 to 0,1788	Yes	**	0.0036
	WT vs. p.Ile678Leu	0.05783	-0,01606 to 0,1317	No	ns	0.2329
	WT vs. p.Ala1001Thr	0.04534	-0,03274 to 0,1234	No	ns	0.7508
	p.Gln313Lys vs. p.Ile678Leu	-0.04332	-0,1218 to 0,03516	No	ns	0.8693
	p.Gln313Lys vs. p.Ala1001Thr	-0.05581	-0,1382 to 0,02663	No	ns	0.4431
	p.Ile678Leu vs. p.Ala1001Thr	-0.01249	-0,09139 to 0,06641	No	ns	>0,9999
h	Anova table. 2-way ordinary ANOVA
	Number of families	2
	Number of comparisons per family	6
	Alpha	0.05
	Samples analyzed	number of particles	number of cells	number of experiements
	hKIF21B-WT	177	19	4
	p.Gln313Lys	256	23	4
	p.Ile678Leu	189	31	4
	p.Ala1001Thr	173	28	4
	Bonferroni's multiple comparisons test	Mean Diff,	95,00% CI of diff,	Significant?	Summary	Adjusted P Value
	0-0,1
	WT vs. p.Gln313Lys	-1.95	-18,3 to 14,3	No	ns	>0,9999
	WT vs. p.Ile678Leu	0.433	-15,9 to 16,7	No	ns	>0,9999
	WT vs. p.Ala1001Thr	4.69	-11,6 to 21,0	No	ns	>0,9999
	p.Gln313Lys vs. p.Ile678Leu	2.39	-13,9 to 18,7	No	ns	>0,9999
	p.Gln313Lys vs. p.Ala1001Thr	6.65	-9,65 to 22,9	No	ns	>0,9999
	p.Ile678Leu vs. p.Ala1001Thr	4.26	-12,0 to 20,6	No	ns	>0,9999
	>0,1
	WT vs. p.Gln313Lys	1.95	-14,3 to 18,3	No	ns	>0,9999
	WT vs. p.Ile678Leu	-0.433	-16,7 to 15,9	No	ns	>0,9999
	WT vs. p.Ala1001Thr	-4.69	-21,0 to 11,6	No	ns	>0,9999
	p.Gln313Lys vs. p.Ile678Leu	-2.39	-18,7 to 13,9	No	ns	>0,9999
	p.Gln313Lys vs. p.Ala1001Thr	-6.65	-22,9 to 9,65	No	ns	>0,9999
	p.Ile678Leu vs. p.Ala1001Thr	-4.26	-20,6 to 12,0	No	ns	>0,9999
i	Anova table. One-way ordinary ANOVA
	Number of families	1
	Number of comparisons per family	6
	Alpha	0.05
	Samples analyzed	number of particles	number of cells	number of experiements
	hKIF21B-WT	177	19	4
	p.Gln313Lys	256	23	4
	p.Ile678Leu	189	31	4
	p.Ala1001Thr	173	28	4
	Bonferroni's multiple comparisons test	Mean Diff,	95,00% CI of diff,	Significant?	Summary	Adjusted P Value
	WT vs. p.Gln313Lys	0.01501	-0,06907 to 0,09910	No	ns	>0,9999
	WT vs. p.Ile678Leu	-0.0193	-0,1020 to 0,06342	No	ns	>0,9999
	WT vs. p.Ala1001Thr	-0.01704	-0,09779 to 0,06371	No	ns	>0,9999
	p.Gln313Lys vs. p.Ile678Leu	-0.03431	-0,1082 to 0,03961	No	ns	>0,9999
	p.Gln313Lys vs. p.Ala1001Thr	-0.03205	-0,1038 to 0,03967	No	ns	>0,9999
	p.Ile678Leu vs. p.Ala1001Thr	0.002263	-0,06785 to 0,07237	No	ns	>0,9999
Panel	Supplementary Figure 5
a	Anova table. One-way ordinary ANOVA
	Number of families	1
	Number of comparisons per family	6
	Alpha	0.05
	Samples analyzed	n=
	1 dpf	3
	2 dpf	3
	4 dpf	3
	5 dpf	3
	Bonferroni's multiple comparisons test	Mean Diff,	95% CI of diff,	Significant?	Summary	Adjusted P Value
	1dpf vs. 2dpf	0.0733	-0,702 to 0,849	No	ns	> 0,9999
	1dpf vs. 4dpf	-0.613	-4,84 to 3,61	No	ns	> 0,9999
	1dpf vs. 5dpf	-5.47	-12,4 to 1,43	No	ns	0.079
	2dpf vs. 4dpf	-0.687	-4,37 to 3,00	No	ns	> 0,9999
	2dpf vs. 5dpf	-5.54	-13,0 to 1,94	No	ns	0.0902
	4dpf vs. 5dpf	-4.85	-16,0 to 6,27	No	ns	0.2494
d	Student Unpaired two sample t-test
	Samples analyzed Batch #1	n=
	control	35
	p.Ile678Leu vector	33
	control vs. p.Ile678Leu vector
		Control	p.Ile678Leu vector
	Mean	694.007	687.275
	SD	23.467	19.794
	Min	634.141	646.778
	Max	738.312	724.371
	CV	0.034
	P value	0.2068
	P value summary	ns
	Significantly different? (P < 0.05)	No
	P value for F test (to compare two variances)	p-value = 0.3358
	Significantly different? (P < 0.05)	No
	Samples analyzed Batch #2 (choose for supplementary Figure)	n=
	control	39
	p.Ile678Leu vector	45
	control vs. p.Ile678Leu vector
		Control	p.Ile678Leu vector
	Mean	723.656	715.337
	SD	22.312	28.008
	Min	670.987	635.476
	Max	769.193	771.444
	CV	0.03
	P value	0.1401
	P value summary	ns
	Significantly different? (P < 0.05)	No
	P value for F test (to compare two variances)	0.1552
	Significantly different? (P < 0.05)	No
	Samples analyzed Batch #3	n=
	control	33
	p.Ile678Leu vector	27
	control vs. p.Ile678Leu vector
		Control	p.Ile678Leu vector
	Mean	734.205	740.07
	SD	25.263	21.566
	Min	672.979	691.36
	Max	781.775	782.096
	CV	0.034
	P value	0.3437
	P value summary	ns
	Significantly different? (P < 0.05)	No
	F test to compare two variances	0.1552
	Significantly different? (P < 0.05)	no
g	Tbr2+ cells in IZ
	Column B	P.Gln313Lys	n= 3
	vs.	vs,
	Column A	empty	n= 4
	Student Unpaired t test
	P value	0.3619
	P value summary	ns
	Significantly different? (P < 0.05)	No
	One- or two-tailed P value?	Two-tailed
	t, df	t=1,003 df=5
	KI67+ cells in IZ
	Column B	P.Gln313Lys	n= 3
	vs.	vs,
	Column A	empty	n= 4
	Student Unpaired t test
	P value	0.5562
	P value summary	ns
	Significantly different? (P < 0.05)	No
	One- or two-tailed P value?	Two-tailed
	t, df	t=0,6302 df=5
	KI67+Tbr2+/Tbr2+ cells in IZ
	Column B	P.Gln313Lys	n= 3
	vs.	vs,
	Column A	empty	n= 4
	Student Unpaired t test
	P value	0.7989
	P value summary	ns
	Significantly different? (P < 0.05)	No
	One- or two-tailed P value?	Two-tailed
	t, df	t=0,2686 df=5
	Tbr2+ cells in SVZ
	Column B	P.Gln313Lys	n= 3
	vs.	vs,
	Column A	empty	n= 3
	Student Unpaired t test
	P value	0.6789
	P value summary	ns
	Significantly different? (P < 0.05)	No
	One- or two-tailed P value?	Two-tailed
	t, df	t=0,4456 df=4
	KI67+ cells in SVZ
	Column B	P.Gln313Lys	n= 3
	vs.	vs,
	Column A	empty	n= 3
	Student Unpaired t test
	P value	0.5455
	P value summary	ns
	Significantly different? (P < 0.05)	No
	One- or two-tailed P value?	Two-tailed
	t, df	t=0,6596 df=4
	KI67+Tbr2+/Tbr2+ cells in SVZ
	Column B	P.Gln313Lys	n= 3
	vs.	vs,
	Column A	empty	n= 3
	Student Unpaired t test
	P value	0.6237
	P value summary	ns
	Significantly different? (P < 0.05)	No
	One- or two-tailed P value?	Two-tailed
	t, df	t=0,5308 df=4
j	Pax6+ cells in SVZ
	Column B	P.Gln313Lys	n= 3
	vs.	vs,
	Column A	empty	n= 4
	Student Unpaired t test
	P value	0.6895
	P value summary	ns
	Significantly different? (P < 0.05)	No
	One- or two-tailed P value?	Two-tailed
	t, df	t=0,4236 df=5
	KI67+ cells in SVZ
	Column B	P.Gln313Lys	n= 3
	vs.	vs,
	Column A	empty	n= 4
	Student Unpaired t test
	P value	0.6983
	P value summary	ns
	Significantly different? (P < 0.05)	No
	One- or two-tailed P value?	Two-tailed
	t, df	t=0,4108 df=5
	KI67+Pax6+/Pax6+ cells in SVZ
	Column B	P.Gln313Lys	n= 3
	vs.	vs,
	Column A	empty	n= 4
	Student Unpaired t test
	P value	0.6731
	P value summary	ns
	Significantly different? (P < 0.05)	No
	One- or two-tailed P value?	Two-tailed
	t, df	t=0,4478 df=5
Panel	Supplementary Figure 6
c	Anova table. One-way ordinary ANOVA
	Number of families	1
	Number of comparisons per family	2
	Alpha	0.05
	Samples analyzed	n=
	NeuroD-empty vector	5
	NeuroD-hKIF21B-WT 1	3
	NeuroD-hKIF21B-p.Ile678Leu	8
	Bonferroni's multiple comparisons test	Mean Diff,	95% CI of diff,	Significant?	Summary	Adjusted P Value
	p.Ile678Leu vs. empty vector	-3.225	-32,37 to 25,92	No	ns	> 0,9999
	p.Ile678Leu vs. WT	-0.6918	-35,30 to 33,92	No	ns	> 0,9999
d	Anova table. One-way ordinary ANOVA
	Number of families	1
	Number of comparisons per family	2
	Alpha	0.05
	Samples analyzed	n=
	NeuroD-empty vector	5
	NeuroD-hKIF21B-WT 1	3
	NeuroD-hKIF21B-p.Ile678Leu	7
	Bonferroni's multiple comparisons test	Mean Diff,	95% CI of diff,	Significant?	Summary	Adjusted P Value
	p.Ile678Leu vs. empty vector	-54.24	-88,34 to -20,13	Yes	**	0.0031
	p.Ile678Leu vs. WT	-60.01	-100,2 to -19,82	Yes	**	0.0049
h	Anova table. 2-way ordinary ANOVA
	Number of families	1
	Number of comparisons per family	101
	Alpha	0.05
	Samples analyzed	n=
	NeuroD-empty vector	6
	NeuroD-hKIF21B-p.Ile678Leu	4
	Bonferroni's multiple comparisons test	Mean Diff,	95% CI of diff,	Significant?	Summary	Adjusted P Value
	p.Ile678Leu vs. empty vector
	Row 1	15.5	-397 to 428	No	ns	> 0,9999
	Row 2	-88.6	-501 to 324	No	ns	> 0,9999
	Row 3	-97.3	-510 to 315	No	ns	> 0,9999
	Row 4	-115	-528 to 297	No	ns	> 0,9999
	Row 5	-87.1	-500 to 326	No	ns	> 0,9999
	Row 6	-60.7	-473 to 352	No	ns	> 0,9999
	Row 7	-41	-454 to 372	No	ns	> 0,9999
	Row 8	4.92	-408 to 418	No	ns	> 0,9999
	Row 9	15.5	-397 to 428	No	ns	> 0,9999
	Row 10	9.42	-403 to 422	No	ns	> 0,9999
	Row 11	9.58	-403 to 422	No	ns	> 0,9999
	Row 12	51.5	-361 to 464	No	ns	> 0,9999
	Row 13	75.6	-337 to 488	No	ns	> 0,9999
	Row 14	81.4	-331 to 494	No	ns	> 0,9999
	Row 15	136	-277 to 549	No	ns	> 0,9999
	Row 16	146	-267 to 558	No	ns	> 0,9999
	Row 17	139	-273 to 552	No	ns	> 0,9999
	Row 18	153	-260 to 565	No	ns	> 0,9999
	Row 19	136	-277 to 548	No	ns	> 0,9999
	Row 20	122	-291 to 534	No	ns	> 0,9999
	Row 21	99.2	-314 to 512	No	ns	> 0,9999
	Row 22	70.1	-343 to 483	No	ns	> 0,9999
	Row 23	34	-379 to 447	No	ns	> 0,9999
	Row 24	9.75	-403 to 422	No	ns	> 0,9999
	Row 25	-5.42	-418 to 407	No	ns	> 0,9999
	Row 26	-6.58	-419 to 406	No	ns	> 0,9999
	Row 27	-26.2	-439 to 387	No	ns	> 0,9999
	Row 28	-44.9	-458 to 368	No	ns	> 0,9999
	Row 29	-67.1	-480 to 346	No	ns	> 0,9999
	Row 30	-57.4	-470 to 355	No	ns	> 0,9999
	Row 31	-79.8	-492 to 333	No	ns	> 0,9999
	Row 32	-89.8	-503 to 323	No	ns	> 0,9999
	Row 33	-78.2	-491 to 335	No	ns	> 0,9999
	Row 34	-84.2	-497 to 329	No	ns	> 0,9999
	Row 35	-94.5	-507 to 318	No	ns	> 0,9999
	Row 36	-96.3	-509 to 316	No	ns	> 0,9999
	Row 37	-99.9	-513 to 313	No	ns	> 0,9999
	Row 38	-97.5	-510 to 315	No	ns	> 0,9999
	Row 39	-97.9	-511 to 315	No	ns	> 0,9999
	Row 40	-81.6	-494 to 331	No	ns	> 0,9999
	Row 41	-78.7	-491 to 334	No	ns	> 0,9999
	Row 42	-74.8	-487 to 338	No	ns	> 0,9999
	Row 43	-56.4	-469 to 356	No	ns	> 0,9999
	Row 44	-35.6	-448 to 377	No	ns	> 0,9999
	Row 45	-38.9	-452 to 374	No	ns	> 0,9999
	Row 46	-26.9	-440 to 386	No	ns	> 0,9999
	Row 47	-7.75	-420 to 405	No	ns	> 0,9999
	Row 48	-26.5	-439 to 386	No	ns	> 0,9999
	Row 49	-8.5	-421 to 404	No	ns	> 0,9999
	Row 50	-1.67	-414 to 411	No	ns	> 0,9999
	Row 51	14.3	-398 to 427	No	ns	> 0,9999
	Row 52	25.3	-387 to 438	No	ns	> 0,9999
	Row 53	30.3	-382 to 443	No	ns	> 0,9999
	Row 54	41.3	-371 to 454	No	ns	> 0,9999
	Row 55	26.8	-386 to 440	No	ns	> 0,9999
	Row 56	26.2	-387 to 439	No	ns	> 0,9999
	Row 57	30	-383 to 443	No	ns	> 0,9999
	Row 58	22.5	-390 to 435	No	ns	> 0,9999
	Row 59	13.4	-399 to 426	No	ns	> 0,9999
	Row 60	9.83	-403 to 423	No	ns	> 0,9999
	Row 61	16.7	-396 to 429	No	ns	> 0,9999
	Row 62	3.58	-409 to 416	No	ns	> 0,9999
	Row 63	4.42	-408 to 417	No	ns	> 0,9999
	Row 64	16	-397 to 429	No	ns	> 0,9999
	Row 65	7.42	-405 to 420	No	ns	> 0,9999
	Row 66	-0.0833	-413 to 413	No	ns	> 0,9999
	Row 67	-3.75	-416 to 409	No	ns	> 0,9999
	Row 68	2.5	-410 to 415	No	ns	> 0,9999
	Row 69	1.25	-411 to 414	No	ns	> 0,9999
	Row 70	-6.42	-419 to 406	No	ns	> 0,9999
	Row 71	3.5	-409 to 416	No	ns	> 0,9999
	Row 72	-2.25	-415 to 410	No	ns	> 0,9999
	Row 73	-1.5	-414 to 411	No	ns	> 0,9999
	Row 74	-3.92	-417 to 409	No	ns	> 0,9999
	Row 75	0.667	-412 to 413	No	ns	> 0,9999
	Row 76	7.58	-405 to 420	No	ns	> 0,9999
	Row 77	13.1	-400 to 426	No	ns	> 0,9999
	Row 78	13.8	-399 to 426	No	ns	> 0,9999
	Row 79	9	-404 to 422	No	ns	> 0,9999
	Row 80	2.42	-410 to 415	No	ns	> 0,9999
	Row 81	0.25	-412 to 413	No	ns	> 0,9999
	Row 82	4	-409 to 417	No	ns	> 0,9999
	Row 83	8.67	-404 to 421	No	ns	> 0,9999
	Row 84	12.3	-400 to 425	No	ns	> 0,9999
	Row 85	12	-401 to 425	No	ns	> 0,9999
	Row 86	14.8	-398 to 427	No	ns	> 0,9999
	Row 87	21.3	-391 to 434	No	ns	> 0,9999
	Row 88	23.9	-389 to 437	No	ns	> 0,9999
	Row 89	29.2	-384 to 442	No	ns	> 0,9999
	Row 90	17.7	-395 to 430	No	ns	> 0,9999
	Row 91	15.9	-397 to 429	No	ns	> 0,9999
	Row 92	19.6	-393 to 432	No	ns	> 0,9999
	Row 93	17.8	-395 to 430	No	ns	> 0,9999
	Row 94	18.4	-394 to 431	No	ns	> 0,9999
	Row 95	19.3	-393 to 432	No	ns	> 0,9999
	Row 96	13.2	-400 to 426	No	ns	> 0,9999
	Row 97	43.3	-369 to 456	No	ns	> 0,9999
	Row 98	54.8	-358 to 468	No	ns	> 0,9999
	Row 99	9.08	-404 to 422	No	ns	> 0,9999
	Row 100	6	-407 to 419	No	ns	> 0,9999
	Row 101	-7.67	-420 to 405	No	ns	> 0,9999
Panel	Supplementary Figure 7
b	Unpaired t-test		# of cells analyzed	# of experiements
	Column A	HA p.Ile678Leu	51	5
	vs.	vs,
	Column B	HA empty	66	5
	Unpaired t test
	P value	0.0033
	P value summary	**
	Significantly different? (P < 0.05)	Yes
	One- or two-tailed P value?	Two-tailed
	t, df	t=3,00 df=115
c	Anova table. One-way ordinary ANOVA
	Number of families	1
	Number of comparisons per family	4
	Alpha	0.05
	Samples analyzed	# of collaerals analyzed	# of neurons	# of experiements
	empty vector	265	51	5
	hKIF21B-WT	322	62	5
	p.Ile678Leu	385	66	5
	P.Gln313Lys	192	37	3
	p.Ala1001Thr	187	30	2
	Bonferroni's multiple comparisons test	Mean Diff,	95% CI of diff,	Significant?	Summary	Adjusted P Value
	HA empty vs. HA WT1	3.405	-22,67 to 29,48	No	ns	> 0,9999
	HA empty vs. HA P.Gln313Lys	9.784	-20,01 to 39,57	No	ns	> 0,9999
	HA empty vs. HA p.Ile678Leu	40.57	15,48 to 65,66	Yes	***	0.0002
	HA empty vs. HA-p.Ala1001Thr	16.32	-13,59 to 46,22	No	ns	0.6903
	Anova table. One-way ordinary ANOVA
	Number of families	1
	Number of comparisons per family	4
	Alpha	0.05
	Bonferroni's multiple comparisons test	Mean Diff,	95% CI of diff,	Significant?	Summary	Adjusted P Value
	HA p.Ile678Leu vs. HA empty	-40.57	-65,66 to -15,48	Yes	***	0.0002
	HA p.Ile678Leu vs. HA WT1	-37.17	-60,90 to -13,43	Yes	***	0.0004
	HA p.Ile678Leu vs. HA P.Gln313Lys	-30.79	-58,56 to -3,016	Yes	*	0.0225
	HA p.Ile678Leu vs. HA-p.Ala1001Thr	-24.25	-52,16 to 3,655	No	ns	0.1197
d	Anova table. 2-way ordinary ANOVA
	Please refer to Figure 7 panel g.
