# Supplementary material for: Mutations in the KIF21B kinesin gene cause neurodevelopmental disorders through imbalanced canonical motor activity
Source: Nat Commun. 2020 May 15;11:2441. doi: 10.1038/s41467-020-16294-6 (PMC7229210; doi:10.1038/s41467-020-16294-6)
Supplement: Supplementary file 6 — Source Data [file 41467_2020_16294_MOESM6_ESM.xlsx]

## Sheet: Figure 2
Figure 2
a-qPCR
Name	Cp	raw concentration Kif21b	raw concentration Gapdh			gapdh normalization	mean	mean E12	norm to E12
E12.1	23.34	0.0366	0.0496		E12.1	0.737903	0.84135	0.826418	1.01807
E12.1	23.56	0.0322	0.042		E12.1	0.766667
E12.1	23.6	0.0314	0.0308		E12.1	1.01948
E12.2	24.28	0.0213	0.025		E12.2	0.852	0.895126		1.08314
E12.2	24.05	0.0243	0.0252		E12.2	0.964286
E12.2	24.08	0.0239	0.0275		E12.2	0.869091
E12.3	24.21	0.0221	0.0284		E12.3	0.778169	0.855492		1.03518
E12.3	23.97	0.0254	0.0282		E12.3	0.900709
E12.3	24.16	0.0229	0.0258		E12.3	0.887597
E12.4	24.17	0.0227	0.0346		E12.4	0.656069	0.713705		0.863613
E12.4	23.98	0.0253	0.0328		E12.4	0.771341
E12.4	24.16	0.0228	0.0335		E12.4	0.680597
E14.1	23.69	0.0299	0.0241		E14.1	1.24066	1.11553		1.34983
E14.1	23.79	0.0282	0.0264		E14.1	1.06818
E14.1	23.83	0.0275	0.0265		E14.1	1.03774
E14.2	23.13	0.0414	0.033		E14.2	1.25455	1.29766		1.57022
E14.2	23.09	0.0424	0.0334		E14.2	1.26946
E14.2	23.2	0.0397	0.029		E14.2	1.36897
E14.3	23.25	0.0386	0.033		E14.3	1.1697	1.07245		1.29771
E14.3	23.43	0.0347	0.0341		E14.3	1.0176
E14.3	23.29	0.0377	0.0366		E14.3	1.03005
E14.4	23.14	0.0413	0.033		E14.4	1.25152	1.13512		1.37354
E14.4	23.23	0.039	0.0338		E14.4	1.15385
E14.4	23.49	0.0335	0.0335		E14.4	1
E16.1	23.55	0.0323	0.0291		E16.1	1.10997	1.19583		1.447
E16.1	23.31	0.0372	0.0293		E16.1	1.26962
E16.1	23.48	0.0337	0.0279		E16.1	1.20789
E16.2	22.86	0.0487	0.0399		E16.2	1.22055	1.15862		1.40198
E16.2	22.84	0.0494	0.0441		E16.2	1.12018
E16.2	22.95	0.0462	0.0407		E16.2	1.13514
E16.3	23.41	0.0351	0.0322		E16.3	1.09006	1.01003		1.22218
E16.3	23.61	0.0312	0.0333		E16.3	0.936937
E16.3	23.54	0.0325	0.0324		E16.3	1.00309
E16.4	23	0.0449	0.0402		E16.4	1.11692	1.20553		1.45874
E16.4	22.91	0.0472	0.04		E16.4	1.18
E16.4	22.88	0.0483	0.0366		E16.4	1.31967
E18.1	23.44	0.0346	0.0304		E18.1	1.13816	1.15914		1.4026
E18.1	23.26	0.0385	0.034		E18.1	1.13235
E18.1	23.26	0.0385	0.0319		E18.1	1.2069
E18.2	23.49	0.0335	0.0331		E18.2	1.01208	1.01401		1.22699
E18.2	23.47	0.0338	0.0333		E18.2	1.01502
E18.2	23.46	0.034	0.0335		E18.2	1.01493
E18.3	23.29	0.0377	0.0343		E18.3	1.09913	1.05408		1.27548
E18.3	23.47	0.0339	0.0363		E18.3	0.933884
E18.3	23.34	0.0367	0.0325		E18.3	1.12923
E18.4	23.03	0.0441	0.0425		E18.4	1.03765	1.16716		1.41231
E18.4	23.1	0.0421	0.0356		E18.4	1.18258
E18.4	22.99	0.0451	0.0352		E18.4	1.28125
b-WB
		raw						normalization to E14
		mean grey value		without background				ratios		norm
		KIF21B	ACTIN	KIF21B	Actin			KIF/act	mean		mean
	background	1265.54	1046.9				E14	101.212	171.336	0.590722	1
Exp 1	E14	10170	1134.88	8904.42	87.978			162.987		0.951271
	E16	16554.8	1156.69	15289.2	109.797			249.809		1.45801
	E18	34598.3	1143.59	33332.8	96.697		E16	139.25	192.344	0.812732	1.12261
	P2	29831.4	1146.16	28565.9	99.259			274.589		1.60264
	background	1265.54	1038.4					163.192		0.95247
Exp 2	E14	18754	1145.7	17488.5	107.3		E18	344.714	256.502	2.01192	1.49707
	E16	30229.4	1143.88	28963.9	105.481			218.972		1.27803
	E18	25511.4	1149.13	24245.9	110.726			205.819		1.20126
	P2	36871.2	1158.81	35605.6	120.404		P2	287.791	277.108	1.67969	1.61734
	background	1265.54	1023.94					295.718		1.72596
Exp 3	E14	27773.5	1153.01	26508	129.074			247.815		1.44637
	E16	22969.1	1179.89	21703.6	155.955
	E18	23144.9	1153.2	21879.4	129.265
	P2	26809.8	1149.97	25544.3	126.039

## Sheet: Figure 3
Figure 3
b-migrating neurons at E18.5
% of GFP+ cells in each compartment
Empty vecor	#1	#2	#3	#4	#5	#6	mean
SVZ/IZ	8.14403	8.94527	5.42908	8.13003	5.34005	6.96243	7.15848
LoCP	9.32252	11.8279	6.12246	9.3646	7.14497	8.92919	8.78527
Up CP	82.5334	79.2269	88.4485	82.5054	87.515	84.1084	84.0563
hKIF21B-WT	#1	#2	#3	#4	#5	#6	#7	#8	#9	#10	#11	#12	#13	#14	mean
SVZ/IZ	4.71363	8.12613	5.69552	9.04879	6.16153	4.71363	8.12613	5.69552	9.04879	6.16153	8.95758	7.58126	17.4895	11.3428	8.0616
LoCP	4.82157	5.87377	4.48041	7.48634	11.4425	4.82157	5.87377	4.48041	7.48634	11.4425	9.02869	7.01174	15.7058	10.5821	7.89553
Up CP	90.4648	86.0001	89.8241	83.4649	82.396	90.4648	86.0001	89.8241	83.4649	82.396	82.0137	85.407	66.8046	78.0751	84.0429
p.Gln313Lys	#1	#2	#3	#4	#5	#6	mean
SVZ/IZ	23.5001	18.5701	25.678	18.6463	29.785	11.4752	21.2758
LoCP	20.0588	17.7056	19.1492	15.3024	14.5103	14.8325	16.9265
Up CP	56.441	63.7243	55.1727	66.0513	55.7048	73.6923	61.7977
p.Ile678Leu	#1	#2	#3	#4	#5	#6	#7	#8	#9	#10	#11	mean
SVZ/IZ	49.5416	46.2914	48.3626	53.0477	50.9324	58.7176	40.281	43.2759	54.8181	43.1615	56.6576	49.5534
LO CP	18.8052	14.3944	13.8558	14.9445	15.5783	13.0375	26.8138	24.462	21.5367	16.3002	20.5864	18.2104
UP CP	31.6532	39.3142	37.7815	32.0078	33.4894	28.2449	32.9053	32.2621	23.6452	40.5383	22.756	32.2362
p.Ala1001Thr	#1	#2	#3	#4	#5	#6	#7	#8	mean
SVZ/IZ	18.1188	28.1658	12.0472	16.5198	21.5902	27.2478	15.6295	27.7184	20.8797
LO CP	18.6274	16.9596	15.318	15.4686	15.9173	15.716	14.8476	16.4061	16.1576
UP CP	63.2539	54.8746	72.6348	68.0116	62.4925	57.0362	69.5229	55.8755	62.9627
p.Gln313Lys + WT-KIF21B	#1	#2	#3	#4	#5	#6	mean
SVZ/IZ	16.5447	11.0782	30.0865	30.808	21.5672	14.6021	20.7811
LO CP	11.8537	9.06963	14.0367	17.9946	11.4769	16.2629	13.4491
UP CP	71.6015	79.8522	55.8768	51.1975	66.9559	69.1351	65.7698
p.Ile678Leu + WT KIF21B	#1	#2	#3	#4	mean
SVZ/IZ	64.0814	58.2307	62.4516	60.5643	61.332
LO CP	16.3981	16.9686	13.452	15.3139	15.5332
UP CP	19.5205	24.8007	24.0964	24.1217	23.1348
p.Ala1001Thr + WT KIF21B	#1	#2	#3	#4	#5	#6	mean
SVZ/IZ	20.9722	27.6132	23.9305	21.2903	33.8106	21.1466	24.7939
LO CP	20.4916	18.5695	19.0117	16.129	13.7166	13.8246	16.9572
UP CP	58.5362	53.8173	57.0577	62.5806	52.4728	65.0288	58.2489
d-migrating neurons at P2
% of GFP+ cells in each compartment
Empty vector	#1	#2	#3	mean			p.Ile678Leu	#1	#2	#3	mean
WM	8.08081	7.69231	15.0994	10.2908			WM	39.4844	50.2913	37.0011	43.0362
LO CP	2.51515	0.485437	3.92574	2.30878			LO CP	13.6912	10.4886	11.7136	12.8289
UP CP	89.404	91.8223	80.9748	87.4004			UP CP	46.8243	39.2201	51.2853	44.1349
								#4	#5	#6
WT-KIF21B	#1	#2	#3	#4	mean		WM	44.2473	45.3449	41.8482
WM	0	14.3406	4.43309	7.77569	6.63735		LO CP	13.1117	15.9319	12.036
LO CP	0.543446	2.75703	2.32714	2.75028	2.09447		UP CP	42.6409	38.7232	46.1157
UP CP	99.4566	82.9023	93.2398	89.474	91.2682
p.Gln313Lys	#1	#2	#3	mean			p.Ala1001Thr	#1	#2	#3	#4	mean
WM	8.87507	7.42184	10.9537	8.02673			WM	4.12387	9.83201	5.07676	7.51537	6.637
LO CP	1.80523	3.5411	4.81314	2.80856			LO CP	1.28499	1.62602	5.70354	4.5235	3.28451
UP CP	89.3197	89.0371	84.2331	89.1647			UP CP	94.5911	88.542	89.2197	87.9611	90.0785
	#4	#5	#6
WM	2.69072	5.53573	12.6833
LO CP	0.220751	3.27114	3.2
UP CP	97.0885	91.1931	84.1167

## Sheet: Figure 4
Figure 4
b-migrating neurons (WT KIF21B)
% of GFP+ cells in each compartment
Empty vecor	#1	#2	#3	mean
WM	8.13003	5.34005	6.96243	6.81084
LO CP	9.3646	7.14497	8.92919	8.47958
UP CP	82.5054	87.515	84.1084	84.7096
hKIF21B-WT 1µg/µl	#1	#2	#3	#4	mean
WM	8.95758	7.58126	17.4895	11.3428	11.3428
LO CP	9.02869	7.01174	15.7058	10.5821	10.5821
UP CP	82.0137	85.407	66.8046	78.0751	78.0751
hKIF21B-WT 1.5µg/µl	#1	#2	#3	#4	mean
WM	15.8814	17.4584	22.3362	17.7872	18.3658
LO CP	13.1267	9.67121	14.0499	14.7483	12.899
UP CP	70.992	72.8704	63.6139	67.4645	68.7352
hKIF21B-WT 2µg/µl	#1	#2	#3	mean
WM	32.3098	31.0547	42.3109	35.2251
LO CP	11.8934	12.2134	11.6536	11.9201
UP CP	55.7968	56.732	46.0356	52.8548
d-migrating neurons (mKIF21BdeltarCC)
% of GFP+ cells in each compartment
control condition	#1	#2	#3	mean
WM	9.29487	5.51948	6.76471	7.19302
LO CP	20.8333	15.9091	8.52941	15.0906
UP CP	69.8718	78.5714	84.7059	77.7164
mKIF21B∆rCC	#1	#2	#3	#4	#5	mean
WM	60.2673	70.7143	29.199	40.1786	30.6644	46.2047
LO CP	13.2442	15.3571	11.3695	11.7347	13.6286	13.0668
UP CP	26.4885	13.9286	59.4315	48.0867	55.707	40.7285
e-ST cells transfected with HA-tagged constructs
		Raw data						percentage
Exp 1	condition	diffuse expression	mislocalized	total		Exp 1	condition	diffuse expression	mislocalized	total
	WT-hKIF21B	185	32	217			WT-hKIF21B	85.2535	14.7465	100
	p.Gln313Lys	141	40	181			p.Gln313Lys	77.9006	22.0994	100
	p.Ile678Leu	123	106	229			p.Ile678Leu	53.7118	46.2882	100
	p.Ala1001Thr	108	40	148			p.Ala1001Thr	72.973	27.027	100
Exp 2	condition	diffuse expression	mislocalized	total		Exp 2	condition	diffuse expression	mislocalized	total
	WT-hKIF21B	107	2	109			WT-hKIF21B	98.1651	1.83486	100
	p.Gln313Lys	82	6	88			p.Gln313Lys	93.1818	6.81818	100
	p.Ile678Leu	84	52	136			p.Ile678Leu	61.7647	38.2353	100
	p.Ala1001Thr	60	7	67			p.Ala1001Thr	89.5522	10.4478	100
Exp 3	condition	diffuse expression	mislocalized	total		Exp 3	condition	diffuse expression	mislocalized	total
	WT-hKIF21B	111	30	141			WT-hKIF21B	78.7234	21.2766	100
	p.Gln313Lys	142	18	160			p.Gln313Lys	88.75	11.25	100
	p.Ile678Leu	88	87	175			p.Ile678Leu	50.2857	49.7143	100
	p.Ala1001Thr	139	33	172			p.Ala1001Thr	80.814	19.186	100
g-Kinesin-GFP velocity distribution in Cos7 cells
Experiement 1	WT-GFP		p.Gln313Lys-GFP		p.Ile678Leu-GFP		p.Ala1001Thr-GFP			Experiement 3	WT-GFP		p.Gln313Lys-GFP		p.Ile678Leu-GFP		p.Ala1001Thr-GFP			Experiement 5	WT-GFP		p.Ala1001Thr-GFP
distribution in µm/sec	raw (# of particl)	percentage	raw (# of particl)	percentage	raw (# of particl)	percentage	raw (# of particl)	percentage		distribution in µm/sec	raw (# of particl)	percentage	raw (# of particl)	percentage	raw (# of particl)	percentage	raw (# of particl)	percentage		distribution in µm/sec	raw (# of particl)	percentage	raw (# of particl)	percentage
0-0,1	0	0	0	0	0	0	0	0		0-0,1	0	0	0	0	0	0	0	0		0-0,1	0	0	0	0
0,1-0,2	0	0	0	0	0	0	0	0		0,1-0,2	0	0	1	1.88679	0	0	0	0		0,1-0,2	1	1.85185	0	0
0,2-0,3	0	0	1	1.88679	1	4.7619	4	12.9032		0,2-0,3	2	4.65116	1	1.88679	0	0	0	0		0,2-0,3	4	7.40741	7	7.77778
0,3-0,4	6	33.3333	13	24.5283	1	4.7619	9	29.0323		0,3-0,4	9	20.9302	13	24.5283	3	3.79747	5	22.7273		0,3-0,4	8	14.8148	18	20
0,4-0,5	6	33.3333	13	24.5283	6	28.5714	11	35.4839		0,4-0,5	10	23.2558	17	32.0755	10	12.6582	9	40.9091		0,4-0,5	10	18.5185	26	28.8889
0,5-0,6	2	11.1111	15	28.3019	6	28.5714	2	6.45161		0,5-0,6	10	23.2558	13	24.5283	21	26.5823	4	18.1818		0,5-0,6	13	24.0741	22	24.4444
0,6-0,7	0	0	7	13.2075	3	14.2857	4	12.9032		0,6-0,7	9	20.9302	4	7.54717	17	21.519	2	9.09091		0,6-0,7	7	12.963	11	12.2222
0,7-0,8	1	5.55556	2	3.77358	3	14.2857	1	3.22581		0,7-0,8	1	2.32558	2	3.77358	15	18.9873	2	9.09091		0,7-0,8	6	11.1111	2	2.22222
0,8-0,9	1	5.55556	1	1.88679	1	4.7619	0	0		0,8-0,9	1	2.32558	1	1.88679	9	11.3924	0	0		0,8-0,9	3	5.55556	3	3.33333
0,9-1	0	0	0	0	0	0	0	0		0,9-1	1	2.32558	1	1.88679	4	5.06329	0	0		0,9-1	2	3.7037	0	0
1-1,1	0	0	0	0	0	0	0	0		1-1,1	0	0	0	0	0	0	0	0		1-1,1	0	0	1	1.11111
1,1-1,2	2	11.1111	0	0	0	0	0	0		1,1-1,2	0	0	0	0	0	0	0	0		1,1-1,2	0	0	0	0
1,2-1,3	0	0	0	0	0	0	0	0		1,2-1,3	0	0	0	0	0	0	0	0		1,2-1,3	0	0	0	0
1,3-1,4	0	0	0	0	0	0	0	0		1,3-1,4	0	0	0	0	0	0	0	0		1,3-1,4	0	0	0	0
>1,4	0	0	1	1.88679	0	0	0	0		>1,4	0	0	0	0	0	0	0	0		>1,4	0	0	0	0
total number	18		53		21		31			total number	43		53		79		22			total number	54		90
Experiement 2	WT-GFP		p.Gln313Lys-GFP		p.Ala1001Thr-GFP					Experiement 4	WT-GFP		p.Gln313Lys-GFP		p.Ile678Leu-GFP		p.Ala1001Thr-GFP			Mean	WT-GFP		p.Gln313Lys-GFP		p.Ile678Leu-GFP		p.Ala1001Thr-GFP
distribution in µm/sec	raw (# of particl)	percentage	raw (# of particl)	percentage	raw (# of particl)	percentage				distribution in µm/sec	raw (# of particl)	percentage	raw (# of particl)	percentage	raw (# of particl)	percentage	raw (# of particl)	percentage		distribution in µm/sec	raw (# of particl)	percentage	raw (# of particl)	percentage	raw (# of particl)	percentage	raw (# of particl)	percentage
0-0,1	0	0	0	0	0	0				0-0,1	0	0	0	0	0	0	0	0		0-0,1	0	0	0	0	0	0	0	0
0,1-0,2	0	0	0	0	0	0				0,1-0,2	0	0	0	0	0	0	0	0		0,1-0,2	0.2	0.37037	0.25	0.471698	0	0	0	0
0,2-0,3	1	2.38095	0	0	0	0				0,2-0,3	5	10.8696	3	6	2	2.10526	1	2.43902		0,2-0,3	2.4	5.06182	1.25	2.4434	1	2.28906	2.4	4.62401
0,3-0,4	15	35.7143	4	15.3846	4	7.54717				0,3-0,4	12	26.087	9	18	3	3.15789	4	9.7561		0,3-0,4	10	26.1759	9.75	20.6103	2.33333	3.90576	8	17.8126
0,4-0,5	13	30.9524	9	34.6154	13	24.5283				0,4-0,5	13	28.2609	20	40	9	9.47368	14	34.1463		0,4-0,5	10.4	26.8642	14.75	32.8048	8.33333	16.9011	14.6	32.7913
0,5-0,6	9	21.4286	10	38.4615	13	24.5283				0,5-0,6	10	21.7391	15	30	20	21.0526	10	24.3902		0,5-0,6	8.8	20.3217	13.25	30.3229	15.6667	25.4021	10.2	19.5993
0,6-0,7	4	9.52381	3	11.5385	11	20.7547				0,6-0,7	5	10.8696	3	6	29	30.5263	7	17.0732		0,6-0,7	5	10.8573	4.25	9.57329	16.3333	22.1103	7	14.4088
0,7-0,8	0	0	0	0	9	16.9811				0,7-0,8	1	2.17391	0	0	19	20	5	12.1951		0,7-0,8	1.8	4.23323	1	1.88679	12.3333	17.7577	3.8	8.74304
0,8-0,9	0	0	0	0	2	3.77358				0,8-0,9	0	0	0	0	11	11.5789	0	0		0,8-0,9	1	2.68734	0.5	0.943396	7	9.24442	1	1.42138
0,9-1	0	0	0	0	1	1.88679				0,9-1	0	0	0	0	2	2.10526	0	0		0,9-1	0.6	1.20586	0.25	0.471698	2	2.38952	0.2	0.377358
1-1,1	0	0	0	0	0	0				1-1,1	0	0	0	0	0	0	0	0		1-1,1	0	0	0	0	0	0	0.2	0.222222
1,1-1,2	0	0	0	0	0	0				1,1-1,2	0	0	0	0	0	0	0	0		1,1-1,2	0.4	2.22222	0	0	0	0	0	0
1,2-1,3	0	0	0	0	0	0				1,2-1,3	0	0	0	0	0	0	0	0		1,2-1,3	0	0	0	0	0	0	0	0
1,3-1,4	0	0	0	0	0	0				1,3-1,4	0	0	0	0	0	0	0	0		1,3-1,4	0	0	0	0	0	0	0	0
>1,4	0	0	0	0	0	0				>1,4	0	0	0	0	0	0	0	0		>1,4	0	0	0.25	0.471698	0	0	0	0
total number	42		26		53					total number	46		50		95		41			total # of particles	203		182		195		237
h-Kinesin-GFP velocity in Cos7 cells
Condition	WT-GFP					p.Gln313Lys-GFP				p.Ile678Leu-GFP				p.Ala1001Thr-GFP
Experiement #	Exp 1	Exp 2	Exp 3	Exp 4	Exp 5	Exp 1	Exp 2	Exp 3	Exp 4	Exp 1	Exp 2	Exp 3	Exp 4	Exp 1	Exp 2	Exp 3	Exp 4	Exp 5
Raw data (Kinesin-GFP velocity in µm/sec)	0.479313	0.504273	0.434069	0.507931	0.605913	0.549647	0.549167	0.509917	0.412308	0.771263		0.432091	0.546318	0.49005	0.54869	0.63719	0.6818	0.4056
	0.3644	0.459	0.597966	0.603444	0.658	0.56348	0.405077	0.5572	0.465286	0.7574		0.782187	0.830533	0.644875	0.694348	0.562519	0.534435	0.469778
	0.334	0.511786	0.282517	0.712083	0.556789	0.548667	0.610263	0.496833	0.546444	0.794		0.853875	0.38528	0.37	0.50676	0.506091	0.627357	0.358345
	0.380125	0.473526	0.625211	0.436312	0.827857	0.52384	0.349083	0.396476	0.46413	0.591909		0.791	0.510536	0.533789	0.567929	0.775937	0.444045	0.467964
	0.439091	0.324333	0.433389	0.476	0.70435	1.62094	0.376688	0.714714	0.426846	0.465857		0.882571	0.667818	0.250813	0.692708	0.4245	0.484036	0.469778
	0.707143	0.605773	0.253351	0.428813	0.702657	0.582857	0.432545	0.456	0.387	0.431333		0.786937	0.730593	0.435625	0.37375	0.4804	0.410864	0.41536
	1.10183	0.349125	0.617528	0.556444	0.506895	0.338286	0.470136	0.455905	0.512286	0.646625		0.655214	0.584067	0.321778	0.631667	0.7192	0.61281	0.579545
	0.476111	0.393	0.530636	0.5519	0.816375	0.5423	0.55264	0.510462	0.5269	0.318611		0.636636	0.639133	0.595933	0.737471	0.530818	0.400913	0.424389
	1.17967	0.406278	0.5345	0.571304	0.549364	0.375792	0.587412	0.532966	0.405625	0.473733		0.904333	0.597952	0.45	0.7467	0.418722	0.399975	0.269262
	0.342219	0.433278	0.940687	0.368889	0.589273	0.348056	0.662571	0.4422	0.2295	0.521321		0.7561	0.770579	0.345219	0.658833	0.61956	0.698389	0.724407
	0.481375	0.456583	0.706	0.551861	0.61025	0.464467	0.6387	0.4571	0.6382	0.845545		0.799833	0.646286	0.4062	0.961833	0.312684	0.4051	0.465455
	0.511167	0.285333	0.479545	0.558125	0.724556	0.477692	0.456565	0.442714	0.6182	0.5174		0.6502	0.472722	0.428	0.574222	0.449115	0.711	0.538933
	0.405182	0.470812	0.329038	0.653667	0.788636	0.53675	0.450342	0.372053	0.507647	0.499182		0.5654	0.454884	0.33348	0.829	0.342522	0.579941	0.482385
	0.875889	0.483941	0.385682	0.660857	0.421611	0.503846	0.513563	0.589583	0.436267	0.27425		0.708929	0.349241	0.270947	0.565864	0.458548	0.417208	0.457643
	0.405231	0.493211	0.312727	0.445527	0.672	0.7024	0.570571	0.418632	0.4825	0.68775		0.696167	0.493667	0.406143	0.401	0.333476	0.441276	0.618167
	0.3445	0.327118	0.515929	0.29345	0.276125	0.390333	0.43192	0.3845	0.5323	0.423833		0.539636	0.552524	0.39425	0.677417	0.420172	0.351222	0.475556
	0.314083	0.3668	0.418154	0.368692	0.455143	0.44896	0.373346	0.826182	0.589	0.575778		0.341222	0.622176	0.324273	0.4675	0.424075	0.540818	0.361033
	0.5885	0.307	0.531308	0.421933	0.6648	0.647071	0.3602	0.544083	0.479435	0.555727		0.636636	0.666	0.314484	0.683889	0.33	0.531846	0.288261
		0.301938	0.630962	0.543538	0.454947	0.410667	0.525353	0.4411	0.572583	0.640813		0.698154	0.673	0.430857	0.8145	0.4245	0.510375	0.413714
		0.34432	0.352258	0.438238	0.476222	0.573292	0.503	0.580667	0.53881	0.455231		0.5016	0.5236	0.424879	0.611105	0.573688	0.345577	0.310074
		0.432793	0.40124	0.267667	0.479038	0.252857	0.51295	0.416444	0.535056	0.550467		0.670304	0.4916	0.641619	0.710133	0.366958	0.564684	0.504679
		0.493826	0.503826	0.380333	0.533588	0.640867	0.406273	0.302	0.537174			0.850125	0.662	0.4721	0.716455	0.41896	0.476333	0.319941
		0.485667	0.6591	0.398467	0.48763	0.819769	0.530033	0.736067	0.561842			0.809	0.467625	0.61095	0.360176		0.28631	0.531167
		0.443704	0.660368	0.303111	0.2655	0.484333	0.405361	0.594333	0.379308			0.95812	0.6567	0.715615	0.716222		0.416654	0.6738
		0.338214	0.63535	0.383333	0.5569	0.3675	0.556	0.957714	0.5654			0.850182	0.732933	0.610115	0.5252		0.469933	0.551788
		0.519952	0.585893	0.285148	0.775727	0.688		0.652176	0.403462			0.715889	0.559176	0.353154	0.465867		0.746267	0.4403
		0.607722	0.434087	0.488556	0.358652	0.49525		0.608333	0.499607			0.720067	0.291692	0.46375	0.492941		0.385724	0.33765
		0.445444	0.436583	0.40472	0.5406	0.534167		0.379406	0.6105			0.630958	0.60836	0.308773	0.6637		0.624808	0.338688
		0.380316	0.489303	0.26525	0.90775	0.674583		0.4317	0.419226			0.9035	0.427391	0.436538	0.44925		0.632861	0.381056
		0.376421	0.347448	0.613227	0.708759	0.380261		0.312594	0.34275			0.597333	0.542778	0.272545	0.409526		0.533783	0.59075
		0.511813	0.36095	0.593655	0.594036	0.4168		0.35425	0.384516			0.606619	0.628267	0.294043	0.484176		0.736867	0.4313
		0.598407	0.457615	0.451606	0.508778	0.315214		0.438947	0.399244			0.622731	0.694333		0.5345		0.702	0.2345
		0.312893	0.66625	0.402298	0.368148	0.372667		0.419333	0.409871			0.8175	0.394464		0.418273		0.765437	0.500611
		0.597743	0.696053	0.517129	0.348536	0.426357		0.444542	0.529111			0.830316	0.563842		0.402286		0.49981	0.342292
		0.515419	0.448607	0.3768	0.614615	0.382687		0.32295	0.595048			0.993632	0.670913		0.537714		0.472111	0.224538
		0.512286	0.315944	0.353429	0.466188	0.404786		0.351929	0.494741			0.5865	0.579261		0.570231		0.698524	0.4025
		0.305476	0.525909	0.356815	0.597588	0.714222		0.494682	0.36252			0.746143	0.927438		0.5775		0.438556	0.537407
		0.300914	0.521273	0.428118	0.578929	0.482095		0.274385	0.40132			0.567043	0.58196		0.349143		0.422095	0.3534
		0.382826	0.805286	0.360438	0.389	0.597643		0.539389	0.487533			0.769613	0.642		0.41988		0.551333	0.270533
		0.607	0.679905	0.391071	0.45071	0.558292		0.461235	0.40875			0.435914	0.511526		0.629643		0.551737	0.486167
		0.505687	0.5802	0.264889	0.51955	0.386938		0.478077	0.415706			0.70005	0.595462		0.616		0.560652	0.805111
		0.6048	0.31531	0.590958	0.604538	0.437467		0.564737	0.490909			0.581714	0.2873		0.524385			0.652364
			0.32036	0.476389	0.810654	0.594917		0.649333	0.384			0.709029	0.632923		0.3765			0.516136
				0.399667	0.548043	0.4909		0.493286	0.465941			0.734894	0.623043		0.410882			0.598467
				0.464909	0.227148	0.655833		0.606462	0.533056			0.484895	0.430535		0.7191			0.43968
				0.600852	0.3369	0.478182		0.178861	0.297125			0.811821	0.5501		0.727455			0.529105
					1.06043	0.394941		0.372625	0.29035			0.768208	0.56425		0.711083			0.487381
					0.370913	0.5695		0.514529	0.359462			0.41603	0.664		0.501			0.3605
					0.38048	0.555		0.508714	0.37368			0.5272	0.618923		0.436778			0.538857
					0.422278	0.390273		0.336118	0.479706			0.595375	0.704429		0.713318			0.448897
					0.324323	0.398889		0.594263				0.657733	0.735438		0.583214			0.476909
					0.483609	0.622769		0.3702				0.650905	0.5593		0.48			0.803667
					0.252905	0.637231		0.367316				0.809333	0.907882		0.654			0.562526
					0.179903							0.4221	0.612806					0.55475
												0.376769	0.697188					0.3685
												0.651419	0.455882					0.401938
												0.522091	0.636625					0.837783
												0.762842	0.714917					0.60981
												0.573	0.635714					1.02724
												0.560133	0.729464					0.570846
												0.359929	0.659813					0.326316
												0.401412	0.781308					0.66685
												0.465071	0.77295					0.511909
												0.695765	0.807222					0.330931
												0.532	0.858133					0.491182
												0.487562	0.779115					0.268103
												0.575318	0.81408					0.482464
												0.45395	0.704429					0.60355
												0.496762	0.644917					0.488385
												0.516842	0.871857					0.692474
												0.564786	0.846217					0.502667
												0.595458	0.75					0.643636
												0.578455	0.872091					0.41948
												0.607105	0.7182					0.344543
												0.549741	0.6223					0.313256
												0.631053	0.765					0.486118
												0.560667	0.689773					0.499875
												0.619833	0.800176					0.379933
												0.592588	0.86075					0.312242
													0.7774					0.531083
													0.849125					0.26305
													0.703727					0.501739
													0.591128					0.346931
													0.499278					0.605095
													0.529059					0.580889
													0.817429					0.599368
													0.538846					0.57816
													0.702313					0.706733
													0.588944					0.620872
													0.613571					0.603259
													0.619846
													0.7785
													0.630636
													0.6936
													0.713813
mean velocity	0.493334					0.498231					0.604091					0.49631
j-migrating neurons at E18.5 - immobile constructs
% of GFP+ cells in each compartment
Empty vecor	#1	#2	#3	#4	#5	#6	#7	#8	#9	mean
svz/iz	11.4397	5.55556	7.22421	3.28634	18.239	7.40905	9.83701	13.0875	8.33333	9.37908
LO CP	9.5238	5.2963	7.89163	3.69298	10.0629	12.1167	16.4208	11.8548	14.9123	10.1969
UP CP	79.0365	89.1482	84.8842	93.0207	71.6981	80.4742	73.7422	75.0577	76.7544	80.424
WT KIF21B	#1	#2	#3	#4	#5	#6	mean
svz/iz	7.15911	6.80927	6.9401	11.0372	28.3629	14.8983	12.5345
LO CP	4.34216	2.86096	2.53174	6.31722	12.8639	6.03763	5.82561
UP CP	88.4987	90.3298	90.5282	82.6456	58.7732	79.0641	81.6399
p.Gln313Lys	#1	#2	#3	#4	#5	#6	#7	#8	mean
svz/iz	23.5001	18.5701	25.678	18.6463	29.785	11.4752	21.1045	25.4929	21.7815
LoCP	20.0588	17.7056	19.1492	15.3024	14.5103	14.8325	12.6438	25.0904	17.4116
Up CP	56.441	63.7243	55.1727	66.0513	55.7047	73.6923	66.2518	57.3763	61.8018
p.Gln313Lys-ΔATP	#1	#2	#3	#4	#5	mean
svz/iz	7.52394	6.9475	11.9389	11.409	15.6282	10.6895
LoCP	5.17089	10.1498	12.2746	8.14159	11.1329	9.37396
Up CP	87.3052	82.9027	75.7865	80.4495	73.239	79.9366
p.Ile678Leu	#1	#2	#3	#4	#5	mean
svz/iz	61.2513	55.1322	59.0398	43.0232	41.4526	51.9798
lo cp	11.8133	15.1728	12.5349	23.1939	28.17	18.177
up cp	26.9354	29.695	28.4253	33.7829	30.3774	29.8432
p.Ile678Leu-ΔATP	#1	#2	#3	#4	#5	#6	#7	#8	mean
svz/iz	18.9477	19.6397	14.4892	24.0247	15.8134	14.4892	15.8134	15.8513	17.3836
lo cp	8.7763	11.3397	19.9558	11.1242	14.5261	19.9558	14.5261	12.687	14.1114
up cp	72.276	69.0206	65.555	64.8511	69.6605	65.555	69.6605	71.4617	68.505
p.Ala1001Thr	#1	#2	#3	#4	#5	#6	#7	#8	mean
svz/iz	28.1658	12.0472	16.5198	21.5902	27.2478	15.6295	27.7184	28.32	22.1548
LO CP	16.9596	15.318	15.4686	15.9173	15.716	14.8476	16.4061	15.5635	15.7746
UP CP	54.8746	72.6348	68.0116	62.4925	57.0361	69.5229	55.8755	56.1164	62.0706
p.Ala1001Thr-ΔATP	#1	#2	#3	#4	#5	#6	mean
svz/iz	17.9882	5.55556	8.81708	13.2615	17.88	10.0381	12.2567
LO CP	9.25767	12.037	12.9131	13.6948	6.07255	11.6168	10.932
UP CP	72.7542	82.4074	78.2698	73.0437	76.0474	78.3451	76.8113

## Sheet: Figure 5 
Figure 5
b-head size measurments
Batch 1	number of embryons	Controls	number of embryos	p.Gln313Lys - 100pg
	1	640.984	1	584.590
	2	728.883	2	654.003
	3	714.903	3	697.340
	4	745.178	4	639.648
	5	656.791	5	579.285
	6	679.185	6	695.680
	7	679.63	7	718.418
	8	752.134	8	718.151
	9	709.921	9	666.210
	10	684.239	10	592.010
	11	719.561	11	624.305
	12	696.543	12	639.603
	13	700.745	13	612.551
	14	727.374	14	680.595
	15	720.102	15	679.009
	16	693.86	16	697.939
	17	643.928	17	722.482
	18	731.344	18	619.757
	19	662.639	19	660.132
	20	682.023	20	705.054
	21	692.942	21	646.274
	22	675.826	22	725.151
	23	705.256	23	609.455
	24	685.025	24	714.065
	25	668.884	25	677.664
	26	706.024	26	699.482
	27	712.135	27	660.739
	28	656.36	28	711.216
	29	685.696	29	638.568
	30	723.894	30	709.931
	31	735.732	31	694.430
	32	713.767	32	618.153
	33	618.789	33	601.865
	34	693.849	34	630.321
	35	704.047	Mean	662.473
	Mean	695.663	SD	44.327
	SD	30.6628641	Min	579.285
	CV	4.41%	Max	725.151
			p-value (t-test)	0.0005561
			F test to compare two variances	p-value = 0.03578
			Welch Two Sample t-test	p-value = 0.0006414
Batch 2	number of embryos	Controls	number of embryos	p.Ile678Leu - 100pg
	1	705.655	1	668.715
	2	660.262	2	703.483
	3	699.787	3	697.185
	4	732.283	4	712.122
	5	702.091	5	667.911
	6	712.320	6	701.003
	7	693.727	7	668.334
	8	706.315	8	688.411
	9	646.974	9	724.371
	10	698.371	10	700.026
	11	718.894	11	688.099
	12	707.413	12	706.883
	13	646.111	13	700.626
	14	678.008	14	683.415
	15	696.165	15	691.373
	16	700.928	16	673.414
	17	685.486	17	709.629
	18	695.342	18	666.739
	19	738.312	19	646.778
	20	689.650	20	686.165
	21	707.874	21	698.587
	22	696.060	22	709.990
	23	714.207	23	683.975
	24	634.141	24	718.422
	25	703.997	25	693.751
	26	697.610	26	669.168
	27	672.716	27	663.579
	28	649.227	28	673.534
	29	697.755	29	677.707
	30	689.792	30	679.685
	31	713.190	31	666.436
	32	699.137	32	648.835
	33	708.970	33	711.711
	34	707.866	Mean	687.275
	35	683.609	SD	19.794
	Mean	694.007	Min	646.778
	SD	23.467	Max	724.371
	Min	634.141	p-value (t-test)	0.2068
	Max	738.312	F test to compare two variances	p-value = 0.3358
	CV	0.034
Batch 3	number of embryos	Controls	number of embryos	WT-KIF21B - 100pg	number of embryos	p.Gln313Lys - 100pg
	1	700.986	1	696.161	1	683.638
	2	715.971	2	677.133	2	666.911
	3	692.868	3	697.547	3	639.627
	4	686.502	4	690.361	4	667.35
	5	718.609	5	714.988	5	676.203
	6	673.665	6	699.637	6	667.459
	7	712.498	7	729.991	7	658.609
	8	687.189	8	635.152	8	643.633
	9	657.219	9	688.891	9	661.099
	10	728.982	10	668.284	10	647.144
	11	708.819	11	709.184	11	614.946
	12	667.459	12	692.953	12	697.176
	13	711.697	13	690.435	13	660.961
	14	685.347	14	693.723	14	650.099
	15	719.378	15	702.39	15	622.566
	16	712.369	16	709.382	16	665.93
	17	709.61	17	691.294	17	666.606
	18	738.515	18	722.801	18	622.169
	19	727.601	19	686.945	19	707.065
	20	695.295	20	702.531	20	656.733
	21	687.739	21	691.808	21	636.85
	22	652.787	22	691.181	22	658.306
	23	741.616	23	686.865	23	685.105
	24	719.455	Mean	694.332	24	674.711
	25	685.693	SD	18.835	25	609.199
	26	672.368	Min	635.152	26	650.786
	27	725.41	Max	729.991	27	700.224
	28	734.467	p-value	0.2198	28	669.285
	29	717.648	(t-test compare to controls)		29	669.756
	30	717.642	F test to compare two variances	p-value = 0.2271	30	684.475
	31	717.115			31	658.35
	32	648.65			32	687.72
	33	713.711			33	656.478
	34	715.597			34	697.49
	35	687.355			35	701.775
	36	696.631			36	693.139
	37	667.518			37	690.831
	38	709.57			38	668.733
	Mean	701.62			39	685.793
	SD	24.043			Mean	665.511
	Min	648.65			SD	24.316
	Max	741.616			Min	609.199
	CV	3.4%			Max	707.065
					p-value (t-test)	6.369e-09
					(t-test compare to controls)
					F test to compare two variances	p-value = 0.9466
Batch 4	number of embryos	Controls	number of embryos	p.Ile678Leu - 100pg	number of embryos	pAla1001Thr - 100pg
	1	715.661	1	720.313	1	731.167
	2	757.356	2	685.452	2	755.035
	3	707.356	3	765.618	3	763.915
	4	717.981	4	714.222	4	683.029
	5	684.675	5	725.811	5	707.525
	6	739.793	6	732.043	6	689.082
	7	770.83	7	723.558	7	734.384
	8	717.815	8	746.241	8	741.657
	9	760.922	9	728.604	9	757.326
	10	758.61	10	707.893	10	760.655
	11	770.805	11	757.414	11	727.392
	12	801.984	12	757.389	12	768.322
	13	754.995	13	716.33	13	743.462
	14	726.411	14	757.165	14	730.011
	15	742.755	15	698.634	15	735.282
	16	770.272	16	716.821	16	720.503
	17	763.028	17	738.587	17	705.278
	18	737.216	18	738.937	18	744.410
	19	746.241	19	700.213	19	768.864
	20	761.961	20	726.997	20	711.774
	21	753.056	21	740.633	21	775.220
	22	771.237	22	732.749	22	734.299
	23	771.138	23	739.654	23	769.739
	24	745.107	24	699.082	24	742.868
	25	696.631	25	738.131	25	734.454
	26	714.767	26	743.114	26	754.811
	27	732.671	27	731.666	27	742.379
	28	735.264	28	736.638	28	726.531
	29	727.214	29	734.33	29	726.701
	30	770.497	30	735.153	30	748.081
	31	753.038	31	702.655	31	626.509
	32	711.817	32	711.817	32	743.216
	33	753.924	33	728.551	33	763.549
	34	760.032	34	758.046	34	700.387
	35	716.064	35	722.001	35	756.834
	Mean	743.404	36	733.514	36	787.995
	SD	25.709	37	745.727	37	713.287
	Min	684.675	38	738.432	38	762.747
	Max	801.984	39	723.355	39	773.302
	CV	0.035	Mean	729.577	Mean	737.487
			SD	18.87	SD	30.522
			Min	685.452	Min	626.509
			Max	765.618	Max	787.995
			p-value	0.009087	p-value	0.3731
			(t-test compare to controls)		(t-test compare to controls)
			F test to compare two variances	p-value = 0.04611	F test to compare two variances	p-value = 0.3129
			Welch Two Sample t-test	p-value = 0.01068
Batch 5	number of embryos	Controls	number of embryos	WT-KIF21B 100pg	number of embryos	pIle678Leu - 100pg	number of embryos	pAla1001Thr - 100pg
	1	669.384	1	693.816	1	653.774	1	646.042
	2	712.714	2	723.474	2	681.287	2	653.27
	3	683.794	3	704.768	3	698.125	3	679.149
	4	735.533	4	664.996	4	672.397	4	701.136
	5	695.776	5	668.876	5	660.685	5	712.978
	6	692.53	6	716.178	6	689.567	6	706.072
	7	663.149	7	700.482	7	653.206	7	657.717
	8	693.534	8	681.463	8	666.903	8	702.531
	9	697.242	9	678.838	9	641.597	9	712.201
	10	682.829	10	692.525	10	686.624	10	625.342
	11	661.384	11	721.474	11	680.382	11	665.433
	12	697.471	12	565.490	12	668.895	12	704.825
	13	685.46	13	700.927	13	661.062	13	657.662
	14	687.023	14	711.921	14	704.082	14	674.725
	15	721.416	15	644.769	15	688.063	15	678.701
	16	660.06	16	633.219	16	661.096	16	636.131
	17	721.218	17	599.364	17	694.052	17	656.768
	18	683.046	18	639.353	18	674.176	18	693.115
	19	678.715	19	721.895	19	651.443	19	687.573
	20	664.06	20	691.096	20	628.085	20	663.046
	21	643.798	21	651.195	21	646.404	21	680.553
	22	714.054	22	739.654	22	705.903	22	717.444
	23	676.13	23	629.352	23	688.449	23	651.627
	24	732.256	24	643.925	24	667.108	24	682.837
	25	699.901	25	711.309	25	668.056	25	700.547
	26	645.65	26	654.332	26	663.184	26	676.56
	27	687.872	27	666.926	27	676.560	27	636.838
	28	736.018	28	719.553	28	696.415	28	641.79
	29	669.997	29	716.988	29	667.347	29	666.273
	30	650.453	30	679.230	30	692.129	30	672.821
	31	678.762	31	560.763	31	641.562	31	674.88
	32	705.221	32	671.222	32	643.657	32	636.994
	33	687.72	33	677.054	33	699.300	33	641.206
	34	648.846	34	714.384	34	661.358	34	719.806
	35	650.31	35	587.497	35	669.194	35	693.567
	36	660.794	36	696.631	36	649.690	36	648.448
	37	705.329	37	669.574	37	671.933	37	638.005
	38	685.696	38	671.675	38	681.245	38	707.917
	39	684.239	39	598.526	39	707.839	39	698.144
	40	737.794	40	722.966	40	625.473	40	639.796
	Mean	687.172	Mean	673.442	41	644.769	41	693.109
	SD	25.878	SD	44.991	42	669.634	42	709.843
	Min	643.798	Min	560.763	43	698.005	43	706.064
	Max	737.794	Max	739.654	44	690.512	44	692.426
	CV	0.038	p-value	0.09815	45	676.650	45	683.772
			(t-test compare to controls)		46	633.798	46	678.939
			F test to compare two variances	p-value = 0.000808	47	651.347	47	676.788
			Welch Two Sample t-test	p-value = 0.09916	48	683.313	48	648.741
					49	684.950	49	700.612
					50	687.645	Mean	676.138
					Mean	671.179	SD	26.176
					SD	20.970	Min	625.342
					Min	625.473	Max	719.806
					Max	707.839	p-value	0.04978
					p-value	0.001683	(t-test compare to controls)
					(t-test compare to controls)
					F test to compare two variances	p-value = 0.1628	F test to compare two variances	p-value = 0.9493
Batch 6	number of embryons	Controls	number of embryos	pIle678Leu - 100pg
batch choose for supplemental figure	1	738.497	1	677.403
	2	726.817	2	713.268
	3	760.03	3	655.786
	4	713.657	4	718.196
	5	717.436	5	723.453
	6	711.052	6	737.43
	7	708.304	7	702.826
	8	769.193	8	752.035
	9	746.832	9	700.927
	10	729.561	10	686.694
	11	747.451	11	677.888
	12	692.305	12	722.251
	13	727.862	13	688.361
	14	754.97	14	669.08
	15	724.319	15	738.682
	16	719.278	16	708.119
	17	685.46	17	718.937
	18	737.794	18	687.844
	19	723.355	19	759.962
	20	727.392	20	771.444
	21	731.115	21	697.547
	22	706.99	22	727.643
	23	694.841	23	733.496
	24	699.014	24	694.882
	25	758.568	25	746.432
	26	709.953	26	731.51
	27	737.322	27	726.346
	28	704.317	28	740.369
	29	670.987	29	736.455
	30	734.237	30	728.854
	31	687.023	31	711.608
	32	709.457	32	736.057
	33	714.142	33	732.487
	34	741.577	34	684.847
	35	744.423	35	709.192
	36	717.931	36	722.274
	37	718.384	37	720.989
	38	752.925	38	741.287
	39	727.831	39	706.893
	Mean	723.656	40	729.699
	SD	22.312	41	635.476
	Min	670.987	42	759.221
	Max	769.193	43	719.825
	CV	0.03	44	688.463
			45	717.73
			Mean	715.337
			SD	28.008
			Min	635.476
			Max	771.444
			p-value (t-test)	0.1401
			F test to compare two variances	p-value = 0.1552
Batch 7	number of embryos	Controls	number of embryos	Ala1001Thr - 100pg
	1	736.401	1	691.36
	2	764.126	2	752.937
	3	758.056	3	717.285
	4	714.022	4	776.58
	5	730.144	5	716.524
	6	706.169	6	702.977
	7	762.45	7	716.829
	8	745.92	8	722.251
	9	699.504	9	716.178
	10	729.74	10	745.872
	11	746.853	11	744.504
	12	706.072	12	750.798
	13	732.396	13	743.664
	14	744.903	14	764.007
	15	756.851	15	735.608
	16	692.121	16	782.096
	17	712.273	17	735.856
	18	710.196	18	758.099
	19	711.087	19	741.577
	20	761.02	20	738.247
	21	672.979	21	724.563
	22	746.888	22	751.056
	23	725.568	23	737.412
	24	747.158	24	750.753
	25	759.081	25	749.32
	26	711.966	26	746.379
	27	721.819	27	769.163
	28	731.822	Mean	740.07
	29	732.889	SD	21.566
	30	775.387	Min	691.36
	31	749.617	Max	782.096
	32	781.775	p-value (t-test)	0.3437
	33	751.509	F test to compare two variances	p-value = 0.4115
	Mean	734.205
	SD	25.263
	Min	672.979
	Max	781.775
	CV	0.034
Batch 8	number of embryos	Controls	number of embryos	WT-KIF21B 100pg	number of embryos	pGl313Lys 100pg	number of embryos	p.Ala1001Thr 100pg
	1	714.054	1	703.788	1	687.023		683.452
batch choose for the figure	2	713.479	2	677.282	2	691.492		703.961
	3	702.677	3	671.910	3	631.273		640.173
	4	721.026	4	691.173	4	674.085		696.194
	5	708.068	5	678.404	5	685.025		711.608
	6	730.928	6	741.000	6	656.14		709.835
	7	706.603	7	702.877	7	665.476		683.402
	8	697.740	8	691.725	8	684.519		641.823
	9	711.133	9	687.778	9	535.686		694.104
	10	710.980	10	681.131	10	628.094		702.663
	11	737.721	11	697.939	11	709.382		691.536
	12	680.651	12	684.994	12	684.475		642.885
	13	723.474	13	691.747	13	655.273		695.188
	14	730.628	14	678.110	14	651.808		691.269
	15	726.134	15	676.661	15	664.366		688.284
	16	711.087	16	692.019	16	620.765		705.528
	17	726.555	17	690.052	17	655.435		660.071
	18	721.474	18	719.764	18	687.2		686.849
	19	703.183	19	704.557	19	685.738		703.828
	20	686.849	20	663.699	20	640.841		744.971
	21	686.048	21	710.948	21	658.087		647.594
	22	703.183	22	663.808	22	709.16		708.484
	23	702.490	23	717.624	23	632.308		724.193
	24	716.423	24	698.321	24	688.485		709.160
	25	712.743	25	732.746	25	733.234		716.847
	26	724.196	26	697.645	26	681.555		718.810
	27	735.729	27	673.227	27	639.746		737.958
	28	690.820	28	714.988	28	664.146		724.230
	29	721.500	29	694.477	29	713.737		724.209
	30	689.145	30	690.399	30	662.845		733.005
	31	707.638	31	694.477	31	676.189		709.803
	32	720.377	Mean	694.041	32	666.595	Mean	697.804
	33	702.043	SD	18.398	33	628.499	SD	27.687
	34	714.270	Min	663.699	34	672.151	Min	640.173
	35	714.480	Max	741.000	35	597.938	p-value (t-test)	0.008979
	36	719.315	p-value (t-test)	2.473e-05	36	682.333	F test to compare two variances	p-value = 6.194e-05
	37	709.567	F test to compare two variances	p-value = 0.09161	37	701.241	Welch Two Sample t-test	p-value = 0.01695
	38	720.606			38	661.881
	39	701.136			Mean	664.848
	40	696.445			SD	35.535
	Mean	711.315			Min	535.686
	SD	13.800			Max	733.234
	Min	680.651			p-value (t-test)	4.41e-11
	Max	737.721			F test to compare two variances	p-value = 4.451e-08
	CV	0.02			Welch Two Sample t-test	p-value = 1.185e-09
Batch 9	number of embryons	Controls	number of embryos	WT-KIF21B 100pg	number of embryos	pGl313Lys 100pg
Purple batch	1	708.304	1	738.752	1	575.894
	2	716.672	2	724.301	2	586.726
	3	701.117	3	754.660	3	717.77
	4	713.844	4	737.164	4	690.82
	5	735.657	5	758.801	5	704.169
	6	682.971	6	683.972	6	655.215
	7	690.831	7	737.309	7	696.764
	8	712.135	8	744.862	8	754.154
	9	728.708	9	714.150	9	734.299
	10	724.881	10	685.793	10	677.762
	11	708.255	11	732.860	11	692.802
	12	732.850	12	742.538	12	722.598
	13	741.926	13	718.037	13	756.1
	14	756.640	14	741.085	14	624.688
	15	731.642	15	780.061	15	732.307
	16	712.207	16	760.562	16	655.769
	17	714.222	17	737.471	17	734.796
	18	714.831	18	746.758	18	721.629
	19	749.229	19	733.410	19	715.653
	20	731.416	20	729.323	20	732.85
	21	723.894	21	739.307	21	739.053
	22	710.402	22	712.351	22	637.28
	23	726.356	23	748.962	23	557.717
	24	699.357	24	713.673	24	767.939
	25	723.158	25	759.992	25	721.374
	26	728.019	26	697.789	26	725.811
	27	733.669	27	733.433	27	746.078
	28	710.413	28	721.669	28	686.677
	29	745.025	29	700.224	29	662.363
	30	703.066	30	731.344	30	716.202
	31	703.666	31	736.638	31	740.41
	32	683.772	32	693.740	32	727.35
	33	716.248	33	716.935	33	682.503
	34	715.716	Mean	730.543	34	728.865
	35	729.428	SD	22.268	35	708.484
	36	722.022	Min	683.972	36	737.721
	37	704.339	Max	780.061	Mean	699.127
	38	725.612	p-value	0.01076	SD	51.008
	39	724.041	(t-test compare to controls)		Min	557.717
	40	711.365	F test to compare two variances	p-value = 0.06488	Max	767.939
	Mean	718.698	Welch Two Sample t-test	p-value = 0.01368	p-value (t-test)	p-value = 0.02423
	SD	16.316			(t-test compare to controls)
	Min	682.971			F test to compare two variances	p-value = 1.479e-10
	Max	756.640			Welch Two Sample t-test	p-value = 0.03323
	CV	0.023

## Sheet: Figure 6 
Figure 6
c-axon crossing the midline
empty vector	% normalized to empty	WT KIF21B	% normalized to empty	p.Ile678Leu	% normalized to empty	p.Gln313Lys	% normalized to empty	p.Ile678Leu-∆ATP	% normalized to empty
#1	94.7867	#1	132.855	#1	86.9991	#1	100.868	#1	102.246
#2	111.046	#2	103.738	#2	94.0488	#2	61.8969	#2	88.2755
#3	95.32	#3	102.052	#3	84.7491	#3	107.248	#3	95.5364
#4	97.5822	#4	71.8147	#4	71.6877	#4	73.6332	#4	83.1571
#5	101.265	#5	90.1753	#5	92.1725	#5	88.1662
mean	100	#6	85.2331	#6	119.154	#6	92.0574
		#7	68.5207	mean	91.4686	mean	87.3116	mean	92.3037
		mean	93.4841
d and e -% of projecting neurons
empty vector	% normalized to empty	p.Gln313Lys	% normalized to empty	WT KIF21B	% normalized to empty	p.Ile678Leu	% normalized to empty	p.Ile678Leu-∆ATP	% normalized to empty	p.Ile678Leu + WT-KIF21B 1 µg/µl	% normalized to empty	mKif21b∆rCC	% normalized to empty
#1	125.193	#1	107.578	#1	117.1	#1	70.4409	#1	97.5661	#1	80.5695	#1	57.3154
#2	92.1777	#2	98.5325	#2	107.028	#2	57.9229	#2	95.1819	#2	35.86	#2	41.8163
#3	72.4676	#3	62.3729	#3	98.2537	#3	56.2234	#3	133.542	#3	26.329	#3	76.4485
#4	67.9453	#4	51.2347	#4	81.155	#4	25.4693	#4	100.849	#4	17.8151	#4	75.5048
#5	142.216	#5	94.1258			#5	42.6178	#5	80.0914	#5	26.0291	#5	54.9498
		#6	72.1236			#6	66.2758				52.6244	#6	48.9905
						#7	33.3385
mean	100	mean	80.9945	mean	100.884	mean	50.3269	mean	101.446	mean	39.8712	mean	59.1709
g -length of the longest neurite at DIV2
	left panel (% of length, normalized to empty)
	Empty vector				WT KIF21B				p.Gln313Lys				p.Ile678Leu				p.ala1001Thr
	Exp 1	Exp 2	Exp 3	Exp 4	Exp 1	Exp 2	Exp 3	Exp 4	Exp 1	Exp 2	Exp 3	Exp 4	Exp 1	Exp 2	Exp 3	Exp 4	Exp 1	Exp 2	Exp 3	Exp 4
	116.87	88.0277	51.2538	140.033	35.1542	91.9388	145.521	112.242	122.039		57.7503	170.632	46.9591	25.3543	33.8677	108.905	98.7796		49.4272	96.5009
	79.0771	20.9256	126.296	118.737	50.3882	153.6	97.5834	76.8391	64.518		59.8588	108.634	63.9556	34.3878	39.0931	139.018	133.602		66.647	76.8258
	64.9465	60.3827	139.56	60.8711	159.232	27.4563	33.251	93.8792	88.4451		51.5746	55.6778	109.994	47.6883	18.883	139.034	71.2937		102.082	79.5146
	49.7856	106.829	141.06	97.0141	61.2355	106.814	124.26	196.371	67.5785		37.4701	124.574	119.487	25.8264	21.793	51.5237	59.1352		25.533	97.9734
	101.737	76.3199	31.0685	113.181	134.531	65.5842	43.065	86.6899	95.0647		51.9629	34.2462	23.1714	104.231	93.2544	33.1637	74.5266		52.6092	75.9747
	67.6862	69.9145	89.5331	270.079	78.1845	25.643	17.7026	60.3943	50.0794		209.891	136.74	46.8128	271.709	12.2266	46.3988	24.6708		151.809	143.515
	46.6776	125.739	132.602	133.31	42.7853	104.871	50.4964	60.044	59.0821		55.2039	99.3189	16.1651	37.985	56.2688	43.8366	64.3242		109.758	155.205
	48.2113	113.389	80.9277	157.005	140.906	27.9858	83.6319	109.653	74.3914		26.8524	82.9742	55.4178	57.649	57.5968	91.9367	152.04		41.8816	166.302
	66.6649	55.0816	123.9	168.687	71.4032	67.7885	121.634	71.5007	76.4118		74.8893	77.8407	40.3103	33.6359	31.7806	81.7253	31.4445		97.2874	64.5569
	46.0237	81.5004	79.2174	184.054	131.246	63.3551	120.466	76.3241	68.0284		30.3902	107.534	57.7828	39.2266	89.3958	51.6285	51.3988		107.071	339.118
	88.6217	34.9844	285.343	77.3908	92.6543	71.186	73.3492	97.0855	65.3066		30.7606	57.1242	35.155	20.3145	146.211	97.6428	47.586		48.6142	117.799
	55.7881	198.91	38.8314	107.759	141.595	108.629	87.9348	127.636	87.4182		132.167	145.663	61.7966	43.4546	97.526	255.664	102.707		146.65	80.6232
	22.8643	128.251	41.0515	98.3921	57.2564	93.1205	56.185	75.4474	110.131		68.5416	94.2804	65.4093	75.9563	67.5083	45.5759	195.592		233.481	97.7271
	97.2532	63.666	69.0005	168.748	97.6064	47.3996	132.561	70.2066	59.7241		177.622	144.967	38.3413	54.8793	38.8434	65.3417	94.1713		124.635	132.389
	76.2668	99.1363	249.472	53.0433	94.1294	301.989	50.0426	128.229	60.8745		30.1819	109.709	23.2822	47.6207	17.6573	39.7205	143.735		125.345	58.4419
	115.365		122.899	98.307	38.4636		78.4839	91.7789	75.7797		70.9837	124.766	45.4002	25.3735	20.8987	130.669	187.435		101.437	141.797
			97.6043	52.7071	168.998		58.8828	86.766	64.935		125.721	90.19	31.7627	33.3652	36.1622	77.0221	133.994		30.0934	100.286
			46.7619	57.9787	59.7844		221.406	75.6244	74.9496		58.9885	66.1855		34.4943	33.3579	75.7797	76.4666		58.5492	78.5737
			118.187	233.703			122.644	99.6739	120.476		23.1196	75.1082		83.3899	68.128	132.726	100.58		78.2731	79.0562
			97.3216	60.2976			48.6796	190.861	79.066		44.8301	218.791		138.845	44.2433	117.302	74.4526		56.2603	88.7889
			69.4834	78.5673			110.847	165.654	72.7812		54.7809	96.9042		18.9467	19.4163	68.0626	47.35		43.5012	136.368
			52.2657	222.871			141.868	111.554			51.2949	173.449		17.9866	110.165	71.5418	85.678		14.9813	69.1891
			190.101	60.6162			123.447				95.9898	100.74		39.7376	48.4063	96.1998	207.15		269.411	85.2879
			36.9517	69.8704			118.477				233.053	65.2266		179.605	12.7924	41.7606	54.2523		116.502	95.0545
			48.1001	196.895			189.783				28.4451	94.9197			57.5078	92.5371	59.7959		120.03	19.7666
			183.028	71.9109			56.0062				83.9651	95.9047			67.1743	40.1957	109.523		81.7441	137.345
			70.7283	93.4639			167.24				18.1401	69.5321			74.0762	129.853	61.5862		54.0748	153.028
			79.4458	156.505			57.5061				129.75	72.8193			32.6595	70.0586	105.435		83.8064	323.916
			128.994	132.705			103.213				97.7322	126.041			14.1952	44.5234	60.2664		76.2942	152.995
			113.035	78.5926			75.0975				25.6489	90.799			18.5986	75.3935	60.5311		206.132	148.721
			47.2529	38.55			122.364				71.6269	191.34			25.5224	84.1114	39.5358		69.2657	65.6047
			99.9831				67.0289				147.161	102.48			28.079		40.2628		68.125	219.184
							30.6798				53.2721	124.047			22.2955		156.12		38.4097	107.08
							123.018				16.257	121.95			29.2017		71.3305		161.516	42.6078
							77.7286				134.052	69.4551			29.8146		41.5767		142.438	80.7596
							244.659				64.1074	108.974			71.5426		46.279		35.4407	121.448
							79.7268				65.9062	72.0986			163.42		83.9484		60.4948	144.443
							83.2098				39.3356	175.169			42.678		146.511		21.9521
							85.8537					127.616			63.5689		74.6677		63.0904
							98.7535					65.4516			79.0095		70.8797		37.4149
							85.2101					119.025			95.1037		39.8292		45.2791
												67.2838			29.9258		84.992		81.4696
												127.533			26.5407		153.076		77.8877
												83.4078			70.7698		40.5242
												139.365			14.4929		76.3263
															64.3187		97.5658
															81.7566		107.409
															123.477		79.8991
															29.5075		83.9963
															25.9308		131.889
															35.5361		76.2194
															29.8873		37.5214
															107.737		110.418
															37.1827
															59.3178
															19.4651
															44.2638
															125.356
															88.0324
															71.4199
															69.3499
															118.529
															80.083
															58.8931
															35.4339
															38.6047
															212.967
															75.4072
															66.4661
															21.1557
															101.693
															207.969
mean	100				96.7382				89.162				64.6744				96.3214
# of cells analyzed	16	15	32	31	18	15	41	22	21		38	45	17	24	72	31	53		43	37
total # of cells	94				96				104				144				133
Right panel (% of length, normalized to empty)
	Empty vector				WT KIF21B 2µg/µl				p.Ile678Leu				p.Ile678Leu + WT KIF21B 1µg/µl
	Exp 1	Exp 2	Exp 3	Exp 4	Exp 1	Exp 2	Exp 3	Exp 4	Exp 1	Exp 2	Exp 3	Exp 4	Exp 1	Exp 2	Exp 3	Exp 4
	47.8787	44.6563	87.702	83.1694	49.5697	166.443	27.3	106.761	27.9003	25.5634	77.9579	79.9856	26.1957	126.999	63.1672	67.1785
	138.5	89.9305	149.642	75.8992	107.226	35.7973	56.702	137.726	255.467	29.1476	23.9482	90.6786	70.8009	30.0111	123.91	71.7916
	111.352	28.6877	73.1859	29.1855	53.4167	120.337	133.507	73.2341	18.0503	19.0281	105.88	146.454	40.7905	43.4766	54.4512	152.998
	267.116	34.178	99.3637	87.8039	64.5982	30.0045	108.543	92.7331	41.5154	28.0911	129.291	110.923	30.9412	18.5899	94.8902	76.2275
	55.2992	76.9278	88.8214	51.5978	26.9181	22.5535	37.214	123.298	54.9835	26.5464	114.835	77.2543	32.9292	30.5449	90.6407	127.213
	105.144	243.67	102.405	246.304	50.5373	23.5034	176.168	100.128	135.626	43.7078	116.624	69.6201	23.6853	25.1521	131.854	100.653
	75.8518	58.1206	167.435	119.008	78.2791	54.9243	27.4309	96.8242	35.2712	121.099	66.5083	88.7038	34.8382	34.2846	132.467	164.078
	83.0937	30.2387	247.415	83.3742	40.3211	57.7596	70.9549	108.709	77.8807	28.5657	83.1106	59.104	22.3222	69.24	114.399	48.3555
	221.952	134.547	115.72	146.285	35.5234	44.0177	130.195	73.0514	19.685	57.327	162.31	120.3	27.5272	112.533	56.77	145.023
	95.5857	58.604	53.7755	65.2316	30.0398	28.3257	145.086	71.9493	15.7108	65.3886	135.072	19.184	155.998	13.1118	119.941	122.461
	19.1123	67.3998	122.499	82.221	77.0013	47.678	120.288	138.89	29.3086	64.3556	82.3423	107.626	168.221	49.7726	80.1822	74.6402
	30.0986	53.2524	96.3364	207.289	31.7393	49.1006	124.459	109.472	31.5485	54.1409	76.4716	98.96	31.8789	43.4443	64.4016	47.614
	38.2003	57.5093	99.339	105.152	29.9505	98.1744	123.066	143.352	79.9117	37.2379	189.841	40.3655	112.308	101.19	139.646	82.1592
	107.14	145.537	71.1902	160.414	101.977	131.284	95.878	55.2143	148.262	29.6358	126.333	99.0637	59.7116	29.0895	58.5221	67.5825
	99.8029	47.3196	42.8175	263.804	68.5232	58.5029	64.5199	112.531	50.3682	29.8395	174.916	79.4665	34.7694	59.9837	82.2107	101.897
	64.2152	83.0999	109.84	83.251	66.5069	31.6896	45.8105	65.2599	34.5158	22.1234	107.856	91.6093	115.313	46.3241	106.983	100.954
	23.8901	192.727	140.913	111.277	28.1007	70.3399	78.4747	206.567	66.3925	45.4749	101.487	79.872	71.5155	36.9207	66.1716	47.832
	51.9603	60.6891	144.623	83.133	54.2332	61.8996	31.4768	146.087	75.3074	28.2742	89.9294		21.4113	63.9638	267.877	163.569
	31.6069	34.1522	199.464	106.812	61.3938	50.6446	28.7852	121.693	77.4428	40.3747	120.387		43.6259	70.9417	152.654	73.2348
	42.4175	58.5857	97.7999	214.495	88.2284	33.8762	175.75	41.6952	53.1201	72.9889	66.9947		32.1808	39.2006	63.6851	58.3761
	135.076	31.1886	96.0015	81.7942	60.5744	189.036	64.9556		53.7659	29.5825	135.001		29.6424	25.8877	169.253	117.548
	67.1362	57.8115	65.843	75.6272	83.2194	39.1984	41.4842		34.3044	57.8578	30.8324		79.9396	107.283	44.6838	126.642
	65.7827	56.7825	95.2475	145.394	56.2025	129.136	126.088		18.4521	33.013	38.7679		32.6208	64.5005	117.523	49.6969
	49.1856	100.614	65.2015	214.093	30.8849	29.4917	93.69		60.6799	38.9484	92.5971		24.629	25.4499	136.213	76.5698
	64.9342	54.4942	173.59	168.282	105.918	78.7471	103.27		147.301	28.3455	77.2965		36.5913	31.9767	66.9116
	84.7954	58.9974	99.9504		38.7903	27.4088	60.466		49.9855	61.1218	71.2045		72.3831	78.4549	171.074
	49.9862	52.7278	32.8726		48.8312	35.3227	77.2634		31.1908	194.821	124.208		36.8181	34.6356	59.2981
	39.0275	50.3667	80.9755		46.7009	44.3986	46.9968		24.772		46.2976		29.2829	38.1603	60.0028
	108.04	81.1715	67.9402		42.7245	58.622	98.3796		29.6854		42.2903		20.9658	37.1784	154.177
	224.908	182.116	180.897		18.383	56.6583	211.184		45.9054		49.151		38.5676	26.0836	138.834
	77.9887	151.903	70.4778			33.4755	62.4345		73.6561		92.9993		25.4925	48.8507	117.115
	67.42	99.2269	155.907			42.7804	102.339		48.3235		70.5178		18.505	42.5774
	54.6596	53.4597	104.85			24.2176	95.4593		87.4568		52.4492		26.7023	21.7558
	95.5347		99.9511			191.195	102.839		76.5716		82.1754		27.278	51.3868
			85.2324				260.048		45.0959		84.1204		34.3963	38.6613
			105.943				88.36		150.491		38.9466		23.2097	34.1967
			169.643				94.4671		24.847		47.1898		39.9696	41.7735
			178.949				94.2212		54.7482		50.1571		38.8495	117.311
			137.51				48.4184		69.1595		115.525		59.3786	33.1718
			206.452				138.199		30.3938		116.315		44.1265	11.6223
							61.3008		17.2746		70.8582		70.8211	44.4493
									57.3586		101.405		85.5438	36.3119
									64.7681		58.9246		100.807	44.686
									38.3319		63.2874		27.7529	24.5738
									43.7486		55.4808		84.4686	74.7016
													42.9219
mean	100				78.9721				70.4358				68.8579
# of cells analyzed	34	33	40	25	30	34	41	20	45	27	45	17	46	45	31	24
total # of cells	132				125				134				146

## Sheet: Figure 7 
Figure 7
c,d-Layer V branching
empty vector	% normalized to empty	p.Gln313Lys	% normalized to empty	WT KIF21B	% normalized to empty	p.Ile678Leu	% normalized to empty	p.Ile678Leu + KIF21B∆ATP	% normalized to empty	p.Ile678Leu + WT-KIF21B 1 µg/µl	% normalized to empty	p.Ile678Leu + KIF21B-T96N	% normalized to empty	p.Ile678Leu-∆ATP	% normalized to empty	mKif21b∆rCC	% normalized to empty
#1	88.9821	#1	113.848	#1	85.7255	#1	46.6079	#1	69.5103	#1	80.8806	#1	74.2384	#1	60.4733	#1	106.007
#2	81.8249	#2	102.291	#2	96.7899	#2	39.8858	#2	81.7109	#2	101.606	#2	104.562	#2	82.9882	#2	85.8675
#3	96.2709	#3	124.453	#3	90.0669	#3	69.9157	#3	77.9122	#3	106.618	#3	72.3259	#3	44.3843	#3	79.4389
#4	122.733	#4	80.9154	#4	114.564	#4	60.7195	#4	74.1857	#4	89.807	#4	63.4762	#4	51.6794	#4	79.2288
#5	110.189	#5	118.589	#5	91.2998	#5	66.3128	#5	61.5497	#5	117.448	#5	79.4127	#5	78.2343	#5	93.7125
				#6	92.7991	#6	76.8179	#6	57.6976			#6	65.6835			#6	109.186
mean	100	mean	108.019	#7	94.8095	#7	63.7005	#7	91.4222	mean	99.2719	#7	57.0483	mean	63.5519	mean	92.2401
						#8	70.3203	#8	88.7416			#8	93.8161
				mean	95.1506	#9	91.6934	mean	75.3413			mean	72.2859
						#10	63.1654
						#11	107.476
						#12	73.231
						#13	52.9965
						#14	72.4676
						#15	90.0852
						#16	71.4372
						#17	75.1992
						#18	73.0942
						#19	66.0024
						#20	54.4771
						#21	94.6489
						mean	70.4883
e-Migrating neurons
empty vector	#1	#2	#3	#4	#5	mean
WM	0	0	0	0	0	0
Lo CP	0	0	0	0.387597	3.84615	0.84675
Upp CP	100	100	100	99.6124	96.1538	99.1532
p.Ile678Leu	#1	#2	#3	#4	#5	mean
WM	35.4896	37.1682	42.0634	34.0001	32.1047	36.1652
Lo CP	11.3443	3.63614	2.94893	8.11916	7.74423	6.75856
Upp CP	53.1661	59.1956	54.9877	57.8807	60.151	57.0762
p.Ile678Leu + WT-KIF21B 1	#1	#2	#3	#4	#5	mean
WM	27.5803	44.8451	31.9653	41.2698	26.4635	34.4248
Lo CP	7.40452	8.37971	7.14387	7.23304	9.4326	7.91875
Upp CP	65.0152	46.7752	60.8908	51.4971	64.1039	57.6564
p.Ile678Leu-∆ATP	#1	#2	#3	mean
WM	1.78571	0	4.54545	2.11039
Lo CP	0	6.09756	0.505051	2.20087
Upp CP	98.2143	93.9024	94.9495	95.6887
mKif21b-∆rCC	#1	#2	#3	#4	mean
WM	21.9813	18.3673	32.5363	14.7667	21.9129
Lo CP	3.2124	16.3265	4.83326	7.01692	7.84728
Upp CP	74.8063	65.3061	62.6304	78.2164	70.2398
g - axon collateral length distribution per condition
	Empty vector					WT					p.Ile678Leu					p.Gln313Lys			p.Ala1001Thr
Raw data	Exp 1	Exp 2	Exp 3	Exp 4	Exp 5	Exp 1	Exp 2	Exp 3	Exp 4	Exp 5	Exp 1	Exp 2	Exp 3	Exp 4	Exp 5	Exp 1	Exp 2	Exp 3	Exp 1	Exp 3
0-5	0	1	0	0	3	0	1	0	0	4	3	3	10	6	11	0	1	0	0	8
5-10	4	9	8	4	7	2	5	10	6	13	7	18	19	15	23	7	3	11	2	23
10-15	5	11	4	3	6	7	14	6	7	17	5	17	13	16	15	4	2	19	0	20
15-20	3	8	4	3	4	3	7	8	4	8	3	4	7	9	7	3	5	10	2	14
20-25	6	3	2	3	4	3	4	5	1	9	1	10	5	5	5	2	2	7	5	5
25-30	1	9	1	2	1	1	2	3	1	4	3	4	3	4	3	6	1	4	2	7
30-40	1	10	6	4	3	9	4	1	2	3	3	3	4	7	6	11	2	5	1	12
40-50	2	3	2	3	4	3	5	4	2	3	1	1	2	2	5	2	2	4	3	15
50-60	1	3	2	2	0	3	3	2	3	2	0	3	5	5	5	4	1	4	1	3
60-70	3	4	1	1	1	5	2	1	0	6	1	2	1	0	3	2	4	1	1	6
70-80	0	1	0	1	0	2	2	6	1	3	1	1	1	1	4	1	1	2	0	4
80-100	4	6	3	2	8	3	4	1	0	1	2	3	2	0	2	3	5	4	0	8
100-150	2	5	6	2	6	4	1	5	3	6	3	1	3	4	10	4	9	9	4	18
150-200	2	4	2	1	3	4	3	6	1	6	2	2	1	2	3	0	3	5	1	7
200-250	1	2	3	1	2	2	3	1	1	6	1	1	2	2	3	1	2	2	1	4
250-300	2	4	0	0	4	0	4	0	2	0	0	2	1	2	1	0	2	1	0	2
300-350	0	0	0	2	0	2	2	1	3	1	0	1	1	1	1	0	2	2	0	4
350-400	1	0	0	0	4	0	0	0	1	0	0	1	0	1	0	0	0	2	0	1
400-450	0	0	0	0	0	0	1	0	1	0	0	0	0	0	0	0	1	0	0	0
>450	0	0	3	0	3	0	1	0	4	6	1	1	0	1	0	0	1	1	0	3
# of collaterals	38	83	47	34	63	53	68	60	43	98	37	78	80	83	107	50	49	93	23	164
total # of coll.	265					322					385					192			187
	Empty vector					WT					p.Ile678Leu					p.Gln313Lys			p.Ala1001Thr
%	Exp 1	Exp 2	Exp 3	Exp 4	Exp 5	Exp 1	Exp 2	Exp 3	Exp 4	Exp 5	Exp 1	Exp 2	Exp 3	Exp 4	Exp 5	Exp 1	Exp 2	Exp 3	Exp 1	Exp 3
0-5	0	1.20482	0	0	4.7619	0	1.47059	0	0	4.08163	8.10811	3.84615	12.5	7.22892	10.2804	0	2.04082	0	0	4.87805
5-10	10.5263	10.8434	17.0213	11.7647	11.1111	3.77358	7.35294	16.6667	13.9535	13.2653	18.9189	23.0769	23.75	18.0723	21.4953	14	6.12245	11.828	8.69565	14.0244
10-15	13.1579	13.253	8.51064	8.82353	9.52381	13.2075	20.5882	10	16.2791	17.3469	13.5135	21.7949	16.25	19.2771	14.0187	8	4.08163	20.4301	0	12.1951
15-20	7.89474	9.63855	8.51064	8.82353	6.34921	5.66038	10.2941	13.3333	9.30233	8.16327	8.10811	5.12821	8.75	10.8434	6.54206	6	10.2041	10.7527	8.69565	8.53659
20-25	15.7895	3.61446	4.25532	8.82353	6.34921	5.66038	5.88235	8.33333	2.32558	9.18367	2.7027	12.8205	6.25	6.0241	4.6729	4	4.08163	7.52688	21.7391	3.04878
25-30	2.63158	10.8434	2.12766	5.88235	1.5873	1.88679	2.94118	5	2.32558	4.08163	8.10811	5.12821	3.75	4.81928	2.80374	12	2.04082	4.30108	8.69565	4.26829
30-40	2.63158	12.0482	12.766	11.7647	4.7619	16.9811	5.88235	1.66667	4.65116	3.06122	8.10811	3.84615	5	8.43373	5.60748	22	4.08163	5.37634	4.34783	7.31707
40-50	5.26316	3.61446	4.25532	8.82353	6.34921	5.66038	7.35294	6.66667	4.65116	3.06122	2.7027	1.28205	2.5	2.40964	4.6729	4	4.08163	4.30108	13.0435	9.14634
50-60	2.63158	3.61446	4.25532	5.88235	0	5.66038	4.41176	3.33333	6.97674	2.04082	0	3.84615	6.25	6.0241	4.6729	8	2.04082	4.30108	4.34783	1.82927
60-70	7.89474	4.81928	2.12766	2.94118	1.5873	9.43396	2.94118	1.66667	0	6.12245	2.7027	2.5641	1.25	0	2.80374	4	8.16327	1.07527	4.34783	3.65854
70-80	0	1.20482	0	2.94118	0	3.77358	2.94118	10	2.32558	3.06122	2.7027	1.28205	1.25	1.20482	3.73832	2	2.04082	2.15054	0	2.43902
80-100	10.5263	7.22892	6.38298	5.88235	12.6984	5.66038	5.88235	1.66667	0	1.02041	5.40541	3.84615	2.5	0	1.86916	6	10.2041	4.30108	0	4.87805
100-150	5.26316	6.0241	12.766	5.88235	9.52381	7.54717	1.47059	8.33333	6.97674	6.12245	8.10811	1.28205	3.75	4.81928	9.34579	8	18.3673	9.67742	17.3913	10.9756
150-200	5.26316	4.81928	4.25532	2.94118	4.7619	7.54717	4.41176	10	2.32558	6.12245	5.40541	2.5641	1.25	2.40964	2.80374	0	6.12245	5.37634	4.34783	4.26829
200-250	2.63158	2.40964	6.38298	2.94118	3.1746	3.77358	4.41176	1.66667	2.32558	6.12245	2.7027	1.28205	2.5	2.40964	2.80374	2	4.08163	2.15054	4.34783	2.43902
250-300	5.26316	4.81928	0	0	6.34921	0	5.88235	0	4.65116	0	0	2.5641	1.25	2.40964	0.934579	0	4.08163	1.07527	0	1.21951
300-350	0	0	0	5.88235	0	3.77358	2.94118	1.66667	6.97674	1.02041	0	1.28205	1.25	1.20482	0.934579	0	4.08163	2.15054	0	2.43902
350-400	2.63158	0	0	0	6.34921	0	0	0	2.32558	0	0	1.28205	0	1.20482	0	0	0	2.15054	0	0.609756
400-450	0	0	0	0	0	0	1.47059	0	2.32558	0	0	0	0	0	0	0	2.04082	0	0	0
>450	0	0	6.38298	0	4.7619	0	1.47059	0	9.30233	6.12245	2.7027	1.28205	0	1.20482	0	0	2.04082	1.07527	0	1.82927
%	100	100	100	100	100	100	100	100	100	100	100	100	100	100	100	100	100	100	100	100

## Sheet: Suppl Figure 1
Suppl. Figure 1
d-qPCR
	raw values
	KIF21B ex 3-4 primers	hTBP primers	hTBP normalisation	mean	% compared to CT
CT 1	0.0606	0.007	8.65714	5.46902	113.734
CT 1	0.0399	0.00788	5.06345		84.9306
CT 1	0.0369	0.00747	4.93976		101.336
CT 2	0.0906	0.0187	4.84492
CT2	0.0906	0.0204	4.44118
CT2	0.0939	0.0202	4.64851
CT3	0.0595	0.0101	5.89109
CT3	0.0491	0.00965	5.08808
CT3	0.0576	0.0102	5.64706
cDNA Blood technical replicate 1	0.0601	0.0167	3.5988	3.19423	58.4058
cDNA Blood technical replicate 2	0.0589	0.0195	3.02051
cDNA Blood technical replicate 3	0.0524	0.0183	2.86339
cDNA Blood technical replicate 4	0.0528	0.0183	2.88525
cDNA Blood technical replicate 5	0.0635	0.0202	3.14356
cDNA Blood technical replicate 6	0.0665	0.0182	3.65385
	raw values
	KIF21B ex 33-34 primers	hTBP primers	hTBP normalisation	mean	% compared to CT
CT 1	0.0365	0.007	5.21429	4.86126	97.5256
CT 1	0.0347	0.00788	4.40355		94.1238
CT 1	0.0344	0.00747	4.60509		108.351
CT 2	0.0894	0.0187	4.78075
CT2	0.0907	0.0204	4.44608
CT2	0.0909	0.0202	4.5
CT3	0.0518	0.0101	5.12871
CT3	0.052	0.00965	5.3886
CT3	0.0539	0.0102	5.28431
cDNA Blood technical replicate 1	0.0555	0.0167	3.32335	3.3635	64.1348
cDNA Blood technical replicate 2	0.0561	0.0195	2.87692
cDNA Blood technical replicate 3	0.0577	0.0183	3.15301
cDNA Blood technical replicate 4	0.0719	0.0183	3.92896
cDNA Blood technical replicate 5	0.0681	0.0202	3.37129
cDNA Blood technical replicate 6	0.0642	0.0182	3.52747

## Sheet: Suppl Figure 2
Suppl. Figure 2
d-WB
f-WB

## Sheet: Suppl. Figure 3
Suppl Figure 3
a-WB, left panel						a-WB, right panel
b-WB
Mean grey value Kif21B normalized to actin							normalisation to DMSO condition
Experiement #	#1	#2	#3	#4	#5		Experiement #	#1	#2	#3	#4	#5
conditions	hKIF21B WT					mean	conditions	hKIF21B WT					mean
DMSO	7.31015	2.55878	1.49003	0.39502	0.166502	2.3841	DMSO	306.622	107.327	62.4985	16.569	6.98387	100
1h	3.5034	3.7745	2.46791	0.332098	0.244394	2.06446	1h	146.949	158.32	103.515	13.9297	10.251	86.5929
3h	5.20086	2.64589	1.83074	0.613543	0.417386	2.14169	3h	218.148	110.981	76.7898	25.7348	17.5071	89.8321
6h	2.93469	0.566031	1.88131	0.283212	0.0974693	1.15254	6h	123.095	23.742	78.9108	11.8792	4.08831	48.343
8h	2.3244	0.12977	1.00359	0.295859	0.088634	0.76845	8h	97.496	5.44315	42.0951	12.4097	3.71772	32.2323
10h	N/A	N/A	1.5046	0.240449	0.0519921	0.599013	10h	N/A	N/A	63.1098	10.0855	2.18079	25.1254
conditions	p.Gln313Lys					mean	conditions	p.Gln313Lys					mean
DMSO	1.9307	6.46987	4.18926	0.273717	0.0283685	2.57838	DMSO	74.8803	250.927	162.476	10.6158	1.10025	100
1h	1.00902	1.50856	3.72312	0.174046	0.0392087	1.29079	1h	39.1337	58.5079	144.397	6.75021	1.52067	50.062
3h	2.89395	3.65993	5.64412	0.132715	0.0329521	2.47273	3h	112.239	141.947	218.901	5.14722	1.27801	95.9025
6h	3.25843	2.39815	1.76484	0.116222	0.164274	1.54038	6h	126.375	93.01	68.4477	4.50754	6.37121	59.7422
8h	5.28302	0.0590802	1.69732	0.150666	0.0800428	1.45403	8h	204.897	2.29137	65.8289	5.84341	3.10438	56.3929
10h	N/A	N/A	1.14314	0.0849813	0.0459189	0.424681	10h	N/A	N/A	44.3356	3.29591	1.78092	16.4708
conditions	p.Ile678Leu					mean	conditions	p.Ile678Leu					mean
DMSO	2.53247	0.595482	16.9338	1.44816	1.38023	4.57803	DMSO	55.3178	13.0074	369.893	31.6327	30.1489	100
1h	4.74781	0.833266	9.82254	3.31655	1.54816	4.05366	1h	103.708	18.2014	214.558	72.4449	33.8171	88.546
3h	2.25776	0.327413	7.67133	0.257669	1.89577	2.48199	3h	49.3173	7.15184	167.568	5.62837	41.4101	54.2152
6h	2.00313	N/A	30.2431	1.44119	1.01021	8.6744	6h	43.7552	N/A	660.613	31.4806	22.0666	189.479
8h	0.898238	N/A	3.80944	1.31462	1.02148	1.76095	8h	19.6206	N/A	83.2113	28.7159	22.3126	38.4651
10h	N/A	N/A	2.47197	1.06487	0.928918	1.48859	10h	N/A	N/A	53.9963	23.2605	20.2908	32.5158
conditions	p.Ala1001Thr					mean	conditions	p.Ala1001Thr					mean
DMSO	no Exp 1	no Exp 2	21.8049	0.530153	2.85216	8.39575	DMSO	no Exp 1	no Exp 2	259.714	6.31454	33.9714	100
1h			12.0017	0.348102	3.70989	5.35324	1h			142.95	4.14617	44.1878	63.7613
3h			18.9394	0.341547	3.95464	7.74521	3h			225.584	4.0681	47.1029	92.2516
6h			8.65477	0.0798537	2.84719	3.86061	6h			103.085	0.951121	33.9123	45.9829
8h			4.87464	0.102626	2.04068	2.33931	8h			58.0608	1.22235	24.3061	27.8631
10h			3.09618	0.0302832	1.37845	1.50164	10h			36.8779	0.360697	16.4184	17.8857
d-qPCR, left graph								d-qPCR, right graph
Name	Kif21b concentration	GAPDH concentration						Name	GFP concentration	Concentration
gamme	0.000179	0.000245	Kif21b/GAPDH	mean	ratio compared to control	mean		gamme	0.000228	0.000208	GFP/HPRT1	mean	ratio compared to control	mean ratio
sh-scramble #1.1	0.0374	0.00928	4.03017	4.91154	0.820552	1		sh-scramble #1.1 + mKIF21B-UTR	0.119	0.0203	5.86207	3.19978	1.83203	1
sh-scramble #1.2	0.0372	0.00886	4.19865		0.854854			sh-scramble #1.2 + mKIF21B-UTR	0.0377	0.0179	2.10615		0.658217
sh-scramble #1.3	0.0337	0.00518	6.50579		1.32459			sh-scramble #1.3 + mKIF21B-UTR	0.0367	0.0225	1.63111		0.509758
sh-KIF21B #1 - #1.1	0.0238	0.0136	1.75		0.356304	0.324822		sh-scramble #2.1 + mKIF21B-UTR	0.0311	0.0183	1.69945	1.69751	1.00115	1
sh-KIF21B #1 - #1.2	0.0206	0.0132	1.56061		0.317743			sh-scramble #2.1 + mKIF21B-UTR	0.0292	0.0173	1.68786		0.994318
sh-KIF21B #1 - #1.3	0.0211	0.0143	1.47552		0.30042			sh-scramble #2.1 + mKIF21B-UTR	0.0295	0.0173	1.7052		1.00453
sh-scramble #2.1	0.039	0.0156	2.5	3.49404	0.715505	1		sh-scramble #3.1 + mKIF21B-UTR	0.0237	0.0159	1.49057	1.75764	0.84805	1
sh-scramble #2.2	0.0316	0.0131	2.41221		0.69038			sh-scramble #3.1 + mKIF21B-UTR	0.0218	0.017	1.28235		0.729588
sh-scramble #2.3	0.0518	0.0093	5.56989		1.59411			sh-scramble #3.1 + mKIF21B-UTR	0.0213	0.00852	2.5		1.42236
sh-KIF21B #1 - #2.1	0.0277	0.0167	1.65868		0.474718	0.515346		sh-KIF21B #2 + MKif21b UTR - #1.1	0.0378	0.0241	1.56846	1.34071	0.49018	0.419002
sh-KIF21B #1 - #2.2	0.0272	0.0149	1.8255		0.522463			sh-KIF21B #2 + MKif21b UTR - #1.2	0.0296	0.024	1.23333		0.385444
sh-KIF21B #1 - #2.3	0.0303	0.0158	1.91772		0.548856			sh-KIF21B #2 + MKif21b UTR - #1.3	0.0288	0.0236	1.22034		0.381383
sh-scramble #3.1	0.0892	0.0244	3.65574	3.74239	0.976846	1		sh-KIF21B #2 + MKif21b UTR - #2.1	0.0201	0.0257	0.782101	0.818197	0.444972	0.465509
sh-scramble #3.2	0.09	0.0252	3.57143		0.954318			sh-KIF21B #2 + MKif21b UTR - #2.2	0.0199	0.0229	0.868996		0.494411
sh-scramble #3.3	0.0904	0.0226	4		1.06884			sh-KIF21B #2 + MKif21b UTR - #2.3	0.0184	0.0229	0.803493		0.457143
sh-KIF21B #1 - #3.1	0.033	0.0316	1.0443		0.279047	0.316401		sh-KIF21B #2 + MKif21b UTR - #3.1	0.0282	0.0192	1.46875	1.29197	0.86524	0.761097
sh-KIF21B #1 - #3.2	0.0325	0.0277	1.17329		0.313512			sh-KIF21B #2 + MKif21b UTR - #3.2	0.0281	0.0192	1.46354		0.862172
sh-KIF21B #1 - #3.3	0.0327	0.0245	1.33469		0.356642			sh-KIF21B #2 + MKif21b UTR - #3.3	0.0251	0.0266	0.943609		0.55588
f-migrating neurons at E18.5
Sh-Sramble	#1	#2	#3	#4	#5	#6	#7	mean
SVZ/IZ	15.2113	14.4654	19.0625	8.79888	7.98898	2.72953	19.6078	12.5521
LO CP	20	18.6583	19.6875	15.0838	19.2837	8.68486	11.7647	16.1661
UP CP	64.7887	66.8763	61.25	76.1173	72.7273	88.5856	68.6275	71.2818
sh-KIF21B #1	#1	#2	#3	#4	#5	#6	#7	#8	mean
SVZ/IZ	19.0283	21.8182	10.1124	19.4064	26.4249	20.2614	14.2241	16.4634	18.4674
LO CP	35.2227	33.8182	24.7191	18.9498	24.3523	18.6274	17.2414	17.0732	23.7505
UP CP	45.749	44.3636	65.1685	61.6438	49.2228	61.1111	68.5345	66.4634	57.7821
sh-KIF21B #2	#1	#2	#3	#4	#5	#6	#7	#8	#9	mean
SVZ/IZ	21.7993	30.1775	34.8774	22.9282	22.439	23.4483	21.5652	24.93	26.0204	25.3539
LO CP	22.4914	29.5858	26.703	27.3481	20	18.3908	15.1304	33.0532	27.0408	24.4159
UP CP	55.7093	40.2367	38.4196	49.7238	57.561	58.1609	63.3043	42.0168	46.9388	50.2301
sh-KIF21B #2 + WT-KIF21B	#1	#2	#3	#4	#5	#6	#7	mean
SVZ/IZ	8.46457	11.5385	14.4279	23.6923	22.4675	24.4957	17.3684	17.4935
LO CP	11.0236	14.8352	18.408	10.3077	10.9091	15.8501	10.5263	13.1229
UP CP	80.5118	73.6264	67.1642	66	66.6234	59.6542	72.1053	69.3836
h-migrating neurons at P2
Sh-Sramble	#1	#2	#3	#4	mean
WM	0.909091	0	0	0	0.227273
LO CP	4.54545	0	0	0	1.13636
UP CP	94.5455	100	100	100	98.6364
sh-KIF21B #2	#1	#2	#3	#4	mean
WM	0	0	0	0.784314	0.196078
LO CP	0	0.170649	0.54054	0.392157	0.275836
UP CP	100	99.8294	99.4595	98.8235	99.5281

## Sheet: Suppl. Figure 4 
Suppl Figure 4
a-WB from ST cells extract, left panel: pcDNA-HA-hKIF21B						a-WB from ST cells extract, right panel: WT-hKIF21B-Myc
b-WB from Cos7 cells extract, left panel: pEGFP-hKIF21B						b-WB from Cos7 cells extract, right panel: pcDNA-HA-hKIF21B
d-Immunoprecipitation experiments
		Experiment 1				Experiment 2				Experiment 3
		IP Myc -WB Myc	IP Myc - WB HA	HA-CoIP/IPMyc		IP Myc -WB Myc	IP Myc - WB HA	HA-CoIP/IPMyc		IP Myc -WB Myc	IP Myc - WB HA	HA-CoIP/IPMyc
		mean grey value			normalized to CT (row1)	mean grey value			normalized to CT (row1)	mean grey value			normalized to CT (row1)
1	HA-WT-hKIF21B + WT-hKIF21B-Myc + WT-hKIF21B-GFP	47.784	51.892	1.08597	1	66.113	82.649	1.25012	1	113.531	19.072	0.167989	1
2	HA-WT-hKIF21B + WT-hKIF21B-Myc + p.Ile678Leu-GFP	46.016	37.863	0.822822	0.757684	30.041	21.833	0.726773	0.581364	96.365	10.821	0.112292	0.668446
f-BDNF particles velocity distribution in Cos7 cells
Experiment 1	WT		p.Gln313Lys		p.Ile678Leu		p.Ala1001Thr			Experiement 3	WT		p.Gln313Lys		p.Ile678Leu		p.Ala1001Thr
distribution in µm/sec	# of particle	percentage	# of particle	percentage	# of particle	percentage	# of particle	percentage		distribution in µm/sec	# of particle	percentage	# of particle	percentage	# of particle	percentage	# of particle	percentage
0-0,1	25	21.7391	45	40.9091	32	34.7826	28	32.5581		0-0,1	31	24.8	17	29.8246	34	29.5652	31	38.75
0,1-0,2	24	20.8696	27	24.5455	25	27.1739	15	17.4419		0,1-0,2	27	21.6	4	7.01754	22	19.1304	10	12.5
0,2-0,3	12	10.4348	18	16.3636	15	16.3043	13	15.1163		0,2-0,3	15	12	7	12.2807	18	15.6522	8	10
0,3-0,4	14	12.1739	9	8.18182	7	7.6087	10	11.6279		0,3-0,4	11	8.8	10	17.5439	11	9.56522	5	6.25
0,4-0,5	11	9.56522	4	3.63636	4	4.34783	8	9.30233		0,4-0,5	11	8.8	8	14.0351	12	10.4348	5	6.25
0,5-0,6	4	3.47826	2	1.81818	5	5.43478	5	5.81395		0,5-0,6	9	7.2	2	3.50877	2	1.73913	4	5
0,6-0,7	7	6.08696	2	1.81818	1	1.08696	0	0		0,6-0,7	5	4	4	7.01754	5	4.34783	4	5
0,7-0,8	1	0.869565	1	0.909091	1	1.08696	1	1.16279		0,7-0,8	4	3.2	3	5.26316	2	1.73913	3	3.75
0,8-0,9	7	6.08696	0	0	1	1.08696	2	2.32558		0,8-0,9	1	0.8	1	1.75439	0	0	4	5
0,9-1	1	0.869565	1	0.909091	0	0	0	0		0,9-1	2	1.6	0	0	5	4.34783	1	1.25
1-1,1	0	0	0	0	0	0	1	1.16279		1-1,1	1	0.8	1	1.75439	0	0	2	2.5
1,1-1,2	3	2.6087	1	0.909091	0	0	2	2.32558		1,1-1,2	2	1.6	0	0	3	2.6087	0	0
1,2-1,3	1	0.869565	0	0	0	0	1	1.16279		1,2-1,3	1	0.8	0	0	0	0	0	0
1,3-1,4	2	1.73913	0	0	0	0	0	0		1,3-1,4	2	1.6	0	0	0	0	2	2.5
1,4-1,5	0	0	0	0	0	0	0	0		1,4-1,5	2	1.6	0	0	1	0.869565	0	0
1,5-1,6	0	0	0	0	0	0	0	0		1,5-1,6	0	0	0	0	0	0	0	0
1,6-1,7	2	1.73913	0	0	0	0	0	0		1,6-1,7	1	0.8	0	0	0	0	0	0
1,7-1,8	0	0	0	0	1	1.08696	0	0		1,7-1,8	0	0	0	0	0	0	0	0
1,8-1,9	0	0	0	0	0	0	0	0		1,8-1,9	0	0	0	0	0	0	0	0
1,9 -2	1	0.869565	0	0	0	0	0	0		1,9 -2	0	0	0	0	0	0	1	1.25
total	115	100	110	100	92	100	86	100		total	125	100	57	100	115	100	80	100
# of cells analyzed	10		6		6		6			# of cells analyzed	6		2		6		4
Experiment 2	WT		p.Gln313Lys		p.Ile678Leu		p.Ala1001Thr
distribution in µm/sec	# of particle	percentage	# of particle	percentage	# of particle	percentage	# of particle	percentage
0-0,1	33	40.2439	35	39.7727	28	28	33	39.2857
0,1-0,2	14	17.0732	19	21.5909	19	19	10	11.9048
0,2-0,3	7	8.53659	9	10.2273	11	11	12	14.2857
0,3-0,4	4	4.87805	3	3.40909	11	11	8	9.52381
0,4-0,5	7	8.53659	6	6.81818	6	6	4	4.7619
0,5-0,6	5	6.09756	5	5.68182	6	6	4	4.7619
0,6-0,7	3	3.65854	3	3.40909	3	3	6	7.14286
0,7-0,8	2	2.43902	0	0	7	7	2	2.38095
0,8-0,9	2	2.43902	1	1.13636	2	2	3	3.57143
0,9-1	1	1.21951	3	3.40909	1	1	1	1.19048
1-1,1	2	2.43902	2	2.27273	1	1	0	0
1,1-1,2	1	1.21951	0	0	1	1	0	0
1,2-1,3	0	0	0	0	2	2	1	1.19048
1,3-1,4	0	0	1	1.13636	0	0	0	0
1,4-1,5	1	1.21951	0	0	0	0	0	0
1,5-1,6	0	0	0	0	0	0	0	0
1,6-1,7	0	0	1	1.13636	1	1	0	0
1,7-1,8	0	0	0	0	0	0	0	0
1,8-1,9	0	0	0	0	1	1	0	0
1,9 -2	0	0	0	0	0	0	0	0
total # of particles	82	100	88	100	100	100	84	100
# of cells analyzed	3		2		4		4
Mean	WT		p.Gln313Lys		p.Ile678Leu		p.Ala1001Thr
distribution in µm/sec	mean # of particle	percentage	mean # of particle	percentage	mean # of particle	percentage	mean # of particle	percentage
0-0,1	29.6667	28.9277	32.3333	36.8355	31.3333	30.7826	30.6667	36.8646
0,1-0,2	21.6667	19.8476	16.6667	17.718	22	21.7681	11.6667	13.9489
0,2-0,3	11.3333	10.3238	11.3333	12.9572	14.6667	14.3188	11	13.134
0,3-0,4	9.66667	8.61732	7.33333	9.71159	9.66667	9.3913	7.66667	9.13391
0,4-0,5	9.66667	8.96727	6	8.16321	7.33333	6.92754	5.66667	6.77141
0,5-0,6	6	5.59194	3	3.66959	4.33333	4.3913	4.33333	5.19195
0,6-0,7	5	4.58183	3	4.08161	3	2.81159	3.33333	4.04762
0,7-0,8	2.33333	2.16953	1.33333	2.05742	3.33333	3.27536	2	2.43125
0,8-0,9	3.33333	3.10866	0.666667	0.963583	1	1.02899	3	3.63234
0,9-1	1.33333	1.22969	1.33333	1.43939	2	1.78261	0.666667	0.813492
1-1,1	1	1.07967	1	1.34237	0.333333	0.333333	1	1.22093
1,1-1,2	2	1.8094	0.333333	0.30303	1.33333	1.2029	0.666667	0.775194
1,2-1,3	0.666667	0.556522	0	0	0.666667	0.666667	0.666667	0.784422
1,3-1,4	1.33333	1.11304	0.333333	0.378788	0	0	0.666667	0.833333
1,4-1,5	1	0.939837	0	0	0.333333	0.289855	0	0
1,5-1,6	0	0	0	0	0	0	0	0
1,6-1,7	1	0.846377	0.333333	0.378788	0.333333	0.333333	0	0
1,7-1,8	0	0	0	0	0.333333	0.362319	0	0
1,8-1,9	0	0	0	0	0.333333	0.333333	0	0
1,9 >2	0.333333	0.289855	0	0	0	0	0.333333	0.416667
total number of particle	322		255		307		250
total number of cells analyzed	19		10		16		14
g-BDNF particle velocity in Cos7 cells
Condition	WT			p.Gln313Lys			p.Ile678Leu			p.Ala1001Thr
Experiment #	Exp 1	Exp 2	Exp 3	Exp 1	Exp 2	Exp 3	Exp 1	Exp 2	Exp 3	Exp 1	Exp 2	Exp 3
	0.385	0.519	0.569	0.406	0.279	0.34	0.039	0.644	0.34	0.244	0.566	0.078
	0.136	0.346	0.61	0.152	0.407	0.095	0.651	0.029	0.275	0.09	0.093	1.065
	0.369	0.179	0.561	0.006	0.655	0.009	0.239	0.739	0.019	0.46	0.027	0.2
	0.373	0.433	0.234	0.048	0.457	0.45	0.035	0.065	0.001	0.206	0.312	0.401
	0.024	0.141	1.374	0.043	0.033	0.383	0.285	0.509	0.49	0.255	0.672	0.653
	0.149	0.463	0.114	0.153	0.369	0.005	0.187	0.851	0.191	0.077	0.397	0.262
	0.15	0.057	0.266	0.239	0.064	0.693	0.046	0.238	0.753	0.44	0.642	0.193
	0.038	0.01	0.761	0.376	0.5	0.358	0.194	0.035	0.016	0.003	0.71	0.506
	0.402	0.696	0.045	0.155	0.145	0	0.037	0.065	1.406	0.532	0.239	0.104
	0.218	0.315	0.114	0.047	1.025	0.799	0.178	0.709	0.436	0.094	0.478	0.527
	0.093	0.188	0.651	0	0	0.375	0.035	0.13	0.166	0.121	0.052	0.432
	1.627	0.153	0.091	0.064	0.555	0.039	0.091	0.011	1.14	0.106	0.278	0.902
	3.244	0.007	1.662	0.428	0.853	0.051	0.096	0.055	0.085	0.302	0.189	0.011
	0.277	0.791	0.231	0.194	0.038	0.346	0.025	0.083	0.178	1.012	0.000948	0.137
	0.348	0.081	0.128	0.098	0.909	0.164	0.389	0.171	0.05	0.021	0.216	0.665
	0.717	0.522	0.207	0.325	0.019	0.031	0.126	0.531	0.228	0.173	0.666	0.563
	0.812	0.573	0.165	0.059	0.595	0.416	0.096	0.043	1.163	0.18	0.186	0.098
	0.199	0.913	0.059	0.29	0.066	0.363	0.32	0.028	0.002	0.159	0.367	0.424
	0.042	0.414	1.02	0.611	0.183	0.388	0.211	0.261	0.027	0.234	0.144	0.406
	0.124	0.531	0.425	0.036	0.051	0.282	0.353	0.165	0.219	0.136	0.048	0.002
	0.102	0.144	0.336	0.128	0.042	0.808	0.194	0.056	0.915	0.08	0	0.169
	0.263	1.041	1.195	0.178	0.13	0.514	0.012	0.04	0.068	0.5	0.046	0.371
	0.273	0.018	0.117	0.062	0.252	0.105	0.269	0.786	0.474	0.157	0.004	0.74
	0.156	0.037	0.109	0.426	0.294	0.215	0.143	1.624	0.01	0.047	0.268	0.048
	0.165	0.034	0.671	0.037	0.012	0.082	0.515	1.871	0.036	1.178	0.068	0.003
	0.642	1.413	0.383	0.13	0.207	0.275	0.003	0.478	0.193	0.357	0.418	0.013
	0.479	0.151	0.344	0.216	0.197	0.577	0.121	0.059	0.077	0.002	0.253	0.006
	0.064	0.052	0.528	0.224	0.09	0.425	0.524	0.79	0.927	0.003	0.002	0.374
	0.897	0.168	0.147	0.081	0.118	0.471	0.163	1.022	0.47	0.811	0.448	0.002
	0.341	0.21	0.41	0.029	0.032	0.628	0.079	0.136	0.365	0.319	0.012	0.055
	0.432	0.456	0.909	0.022	0.172	0.177	0.215	0.428	0.183	0.136	0.362	0.411
	0.000973	0.029	0.12	0.929	0.089	0.271	0.116	0.372	0.257	0.016	0.019	0.071
	0.615	0.002	0.411	0.155	0.048	0.048	0.126	0.374	0.137	0.009	0.077	0.014
	0.443	0.483	0.126	0.24	0.108	0.241	0.704	0.369	0.175	0.323	0.145	1.064
	0.526	0.13	0.038	0.445	0.466	0.498	0.171	0.13	0.032	0.246	0.602	1.336
	1.153	0.044	0.231	0.131	0.003	0.022	0.426	0.272	0.127	0.173	0.161	0.256
	0.021	0.089	0.019	0.587	0.096	0.483	0.01	0.132	0.419	0.143	1.272	0.0009582
	0.517	0.023	0.215	0.137	1.039	0.041	0.366	0.346	0.499	0.21	0.538	0.301
	0.009	1.081	1.406	0.118	0.968	0.326	0.845	0.003	0.37	0.329	0.621	0.002
	0.028	0.039	0.334	0.236	0.408	1.05	0.276	0.003	0.112	0.031	0.218	0.0009388
	0.142	0.005	0.033	0.16	0.041	0.081	0.106	0.009	0.088	0.272	0.537	0.075
	0.073	0.617	0.56	0.193	0.098	0.003	0.312	0.202	0.507	0.019	0.385	0.638
	1.308	0.217	0.177	0.121	0.247	0.231	0.285	0.358	0.032	0.198	0.099	0.07
	0.011	0.891	0.143	0.054	0.034	0.498	0.003	0.5	0.27	0.175	0.043	0.008
	0.163	0.005	0.019	0.186	0.432	0.022	0.077	0.06	0.775	0.424	0.019	0.234
	0.021	0.124	0.173	0.246	0.006	0.075	0.139	0.395	0.257	0.525	0.104	0.072
	0.504	0.029	0.161	0.218	0.151	0.357	0.02	0.179	0.394	0.005	0.184	0.72
	0.125	0.249	0.373	0.206	0.025	0.729	0.156	0.748	0.045	0.353	0.05	0.207
	0.12	0.053	0.036	0.176	0.043	0.659	0.088	0.583	0.477	0.009	0.05	0.107
	0.042	0.006	0.108	0.199	0.004	0.799	0.024	0.172	0.226	0.002	0.342	0
	0.101	0.175	1.276	0.065	0.059	0.388	0.039	0.06	0.695	0.381	0.219	0.163
	0.081	0.002	0.401	0.014	0.549	0.008	0.168	0.14	0.182	0.265	0.727	0.086
	0.163	0.221	0.018	0.139	0.005	0.152	0.414	0.251	0.095	0.38	0.912	0.119
	0.64	0.41	0.454	0.285	0.408	0.674	0.118	0.242	0.121	0.74	0.061	0.061
	0.533	0.334	0.05	0.19	0.168	0.492	0.08	0.001	0.31	0.817	0.004	0.039
	0.118	0.171	0.114	0.012	0.311	0.015	0.222	0.49	0.242	0.359	0.21	0.004
	0.088	0.004	0.207	0.148	0.071	0.291	0.005	0.011	0	0.076	0.586	0.799
	0.28	0.004	0.026	1.186	0.185		0.296	0.503	0.093	0.107	0.031	0.054
	0.229	0.008	0.574	0.003	0.068		0.08	0.102	0.028	1.233	0.081	0.323
	0.082	1.17	0.014	0.046	0.096		0.13	0.285	0.002	0.422	0.004	0.26
	0.355	0.223	0.302	0.009	0.671		0.355	0.821	0.45	0.115	0.818	0.056
	0.619	0.06	1.113	0.035	0.044		0.144	0.146	0.216	0.006	0.648	0.609
	0.229	0.517	0.003	0.001	0.115		0.064	0.056	0.216	0.018	0.028	0.878
	0.007	0.014	0.438	0.106	0.015		0.199	0.005	0.15	0.012	0.891	0.802
	0.296	0.071	0.397	0.53	0.109		0.09	0.128	0.622	0.221	0.248	0.109
	0.317	0.635	0.461	0.135	0.138		0.16	0.272	0.61	0.047	0.05	1.385
	0.866	0.028	0.212	0.209	0.501		0.577	0.492	0.109	0.215	0.002	0.239
	0.479	0.127	0.046	0.001	0.091		0.234	1.21	0.194	0.175	0.002	0.141
	0.012	0.3	0.457	0.297	0.107		0.107	1.199	0.237	0.005	0.234	0.071
	0.113	0.17	0.049	0.003	0.117		0.002	0.318	0.148	0.034	0.115	0.015
	0.627	0.034	0	0.298	0.118		0.077	0.305	0.343	0.447	0.03	0.533
	1.159	0.841	0.141	0.325	0.286		0.23	0.186	0.158	0.456	0.246	0.121
	0.104	0.219	0.315	0.001	0.139		0.255	0.213	0.003	0.049	0.278	0.807
	0.114	0.071	0.161	0.002	0.227		0.431	0.028	0.515	0.276	0.092	0.013
	0.088	0.411	0.792	0.328	0.152		0.119	0.792	0.09	0.299	0.165	0.282
	0.145	0.179	0.359	0.289	1.682		0.554	0.316	1.128	0.002	0.18	0.005
	0.225	0.774	0.774	0.002	0.335		0.542	0.504	0.391	0.515	0.059	0.002
	0.406	0.018	0.179	0.316	0.049		0.242	0.237	0.206	0.049	0.008	0.822
	0.322	0.26	0.096	0.162	1.308		0.189	0.622	0.691	0.434	0.381	5.189
	0.023	0.011	0.584	0.001	0.225		0.376	0.241	0.226	0.041	0.89	0.397
	0.486	0.046	0.056	0.118	0.285		0.133	0.402	0.005	1.189	0.019
	0.014	0.085	0.097	0.2	0.091		0.011	0.139	0.478	0.079	0.324
	0.374		0.66	0.286	0.01		0.091	0.729	0.099	0.373	0.415
	0.105		0.715	0.021	0.917		0.421	0.068	0.482	0.506	0.015
	0.988		0.056	0.797	0.699		0.169	0.64	0.226	0.419
	0.416		0.172	0	0.031		0.012	0.168	0.18	0.213
	0.609		0.885	0.089	0.104		0.261	0.44	0.028
	0.44		0.04	0.109	0.047		0.09	0.321	0.202
	0.408		0.442	0.038			0.229	0.977	0.114
	0.328		0.052	0.024			1.772	0.191	0.053
	0.802		0.024	0.075			0.079	0.134	0.052
	0.204		0.495	0.052			0.08	0.005	0.253
	0.236		0.035	0.254				0.052	0.204
	0.167		0.043	0.326				0.386	0.36
	0.269		1.419	0.081				0.156	0.623
	1.259		0.179	0.126				0.075	0.98
	0.003		0.371	0.004				1.226	0.349
	0.157		0.298	0.31				0.017	0.042
	0.173		0.236	0.057				0.088	0.138
	0.364		0.143	0.039				0.127	0.168
	0.043		0.049	0.036					0.063
	0.658		0.575	0.333					0.471
	0.435		1.312	0.043					0.065
	0.814		0.259	0.057					0.301
	0.852		0.189	0.051					0.178
	0.133		0.142	0.363					0.014
	1.3		0.987	0.198					0.21
	1.651		0.128	0.091					0.467
	0.004		0.106	0.283					0.332
	0.325		0.061	0.618					0.93
	1.159		0.627						0.018
	0.372		0.181						0.031
	0.829		0.357						0.108
	0.006		0.211						0.904
	0.372		0.014						0.045
			0.593
			0.208
			0.135
			0.214
			0.023
			0.294
			0.401
			0.588
			0.079
			0.027
mean velocity	0.344764			0.24362			0.286938			0.299427
# of paricles per exp	115	82	125	110	88	57	92	100	115	86	84	80
total # of particles	322			255			307			250
h-mitochodria velocity distribution in Cos7 cells
WT KIF21b	raw data (# of particle)		exp 1	exp 2	exp 3	exp 4		WT KIF21b	% of particles		exp 1	exp 2	exp 3	exp 4
	immobile	velocity <=0,1 µm/s	28	38	60	20			immobile	velocity <=0,1 µm/s	93.3333	84.4444	81.0811	71.4286
	mobile	velocity >0,1 µm/s	2	7	14	8			mobile	velocity >0,1 µm/s	6.66667	15.5556	18.9189	28.5714
		total	30	45	74	28					100	100	100	100
	total # of mito	177
	total # of cells	19	4	4	7	4
p.Gln313lys	raw data (# of particle)		exp 1	exp 2	exp 3	exp 4		p.Gln313lys	% of particles		exp 1	exp 2	exp 3	exp 4
	immobile	velocity <=0,1 µm/s	34	54	95	27			immobile	velocity <=0,1 µm/s	85	90	76	87.0968
	mobile	velocity >0,1 µm/s	6	6	30	4			mobile	velocity >0,1 µm/s	15	10	24	12.9032
		total	40	60	125	31					100	100	100	100
	total # of mito	256
	total # of cells	23	3	6	10	4
p.Ile678Leu	raw data (# of particle)		exp 1	exp 2	exp 3	exp 4		p.Ile678Leu	% of particles		exp 1	exp 2	exp 3	exp 4
	immobile	velocity <=0,1 µm/s	42	28	85	83			immobile	velocity <=0,1 µm/s	67.7419	87.5	89.4737	83.8384
	mobile	velocity >0,1 µm/s	20	4	10	16			mobile	velocity >0,1 µm/s	32.2581	12.5	10.5263	16.1616
		total	62	32	95	99					100	100	100	100
	total # of mito	288
	total # of cells	31	8	4	9	10
p.Ala1001Thr	raw data (# of particle)		exp 1	exp 2	exp 3	exp 4		p.Ala1001Thr	% of particles		exp 1	exp 2	exp 3	exp 4
	immobile	velocity <=0,1 µm/s	33	56	45	66			immobile	velocity <=0,1 µm/s	71.7391	74.6667	86.5385	78.5714
	mobile	velocity >0,1 µm/s	13	19	7	18			mobile	velocity >0,1 µm/s	28.2609	25.3333	13.4615	21.4286
		total	46	75	52	84					100	100	100	100
	total # of mito	257
	total # of cells	28	4	9	6	9
Condition	WT				p.Gln313Lys				p.Ile678Leu				p.Ala1001Thr
Experiment #	Exp 1	Exp 2	Exp 3	Exp 4	Exp 1	Exp 2	Exp 3	Exp 4	Exp 1	Exp 2	Exp 3	Exp 4	Exp 1	Exp 2	Exp 3	Exp 4
raw data of particle velocity in µm/sec	0.029	0.107	0.012	0.01	0.011	0	0.014	0.236	0.001	0.36	0.235	0.028	0.083	0.071	0.076	0.033
	0.068	0.027	0.042	0.136	0.004	0.024	0.077	0.108	0.13	0.008	0.106	0.064	0.3	0.139	0.001	0.095
	0.023	0.153	0.055	0.02	0.005	0.002	0.041	0.03	0.051	0.004	0.003	0.043	0.044	0.018	0.044	0.095
	0.003	0.064	0.008	0.028	0.002	0	0.044	0.024	0.026	0.041	0.014	0.042	0.054	0.004	0.034	0.091
	0.003	0.151	0.088	0.047	0.003	0.027	0.011	0.003	0.074	0.004	0.006	0.023	0.043	0.004	0.02	0.007
	0.2	0.289	0.04	0	0.001	0.048	0.026	0.032	0.168	0	0.026	0.017	0.039	0	0	0.001
	0.019	0.075	0.04	0.017	0.031	0.049	0.097	0.047	0.073	0.004	0.017	0.024	0.113	0.039	0.005	0.011
	0.028	0.069	0.045	0.031	0.004	0.023	0.025	0.009	0.169	0.056	0.053	0.028	0.039	0.216	0.045	0.046
	0.039	0.04	0.032	0.007	0.002	0.005	0.068	0.004	0.157	0.028	0.022	0.003	0.023	0.041	0.025	0.147
	0.11	0.033	0.004	0.283	0.061	0.111	0.077	0.003	0.015	0.069	0.013	0	0.036	0.184	0.097	0.017
	0.051	0.049	0.068	0.01	0.016	0.013	0.069	0.022	0.006	0	0	0.038	0.101	0.226	0.035	0.105
	0.056	0.146	0.144	0.003	0.008	0.048	0.105	0.021	0	0.035	0.044	0	0.145	0.002	0.011	0.124
	0.038	0.144	0.191	0.053	0.005	0.002	0.078	0.029	0.151	0.027	0.02	0.2	0.004	0.004	0.046	0.087
	0.028	0.008	0.026	0.013	0.01	0.056	0.077	0.227	0.022	0.509	0.009	0.035	0.133	0.004	0.059	0.028
	0.051	0.04	0.246	0.003	0.011	0.191	0.024	0.235	0.018	0.004	0.042	0.004	0.059	0.059	0.004	0.015
	0.035	0.053	0.701	0.161	0.033	0.081	0.177	0.01	0.003	0.066	0.003	0.03	0.042	0.038	0	0.046
	0.052	0.025	0.145	0.236	0.024	0.076	0.027	0.016	0.033	0.054	0.046	0.058	0.008	0.031	0.149	0.225
	0.031	0.066	0.001	0.012	0.022	0.048	0.029	0.011	0.002	0.153	0.067	0.213	0.013	0.063	0.151	0
	0.013	0.088	0.018	0.107	0	0.028	0.157	0.047	0.018	0.036	0.007	0.056	0.006	0.049	0.154	1.253
	0.016	0.015	0.008	0.061	0.025	0.275	0.023	0.02	0.015	0.022	0.028	0.108	0.053	0	0.074	0.118
	0.013	0.006	0.004	0	0.012	0.032	0.037	0.008	0.031	0.017	0.287	0.081	0.04	0	0.003	0.017
	0.015	0.009	0.059	0.207	0.002	0.063	0.149	0.043	0.146	0.01	0.031	0.062	0.098	0.116	0.035	0.015
	0.008	0.004	0.013	0.022	0.179	0.024	0.313	0.018	0.017	0.007	0.075	0.017	0.037	0.107	0.059	0.003
	0.013	0.01	0.024	0.022	0.04	0.017	0.056	0.036	0.011	0.061	0.04	0.009	0.001	0.079	0.024	0.036
	0.015	0.012	0.004	0.221	0.018	0.05	0.003	0.012	0.048	0.042	0.022	0.015	0.071	0.803	0.207	0.003
	0.014	0.06	0.003	0.013	0.128	0.014	0.104	0.022	0.123	0.015	0.041	0.051	0.044	0	0.227	0.076
	0.048	0.045	0.003	0.017	0.137	0.141	0.077	0.007	0.046	0.059	0.075	0.021	0.606	0.002	0.006	0.079
	0.009	0.097	0.025	0.105	0.175	0.004	0.051	0.007	0.058	0.023	0.033	0.049	0.097	0.002	0.052	0.004
	0.009	0.004	0.006		0.035	0.053	0.11	0.098	0.193	0.002	0.06	0.004	0.014	0.008	0.082	0.032
	0.026	0.021	0.106		0.025	0.049	0.062	0.092	0.134	0.066	0.006	0.001	0.004	0.123	0.031	0.027
		0.006	0.023		0.027	0	0.205	0.006	0.052	0.027	0.029	0.06	0.06	0.012	0.006	0.062
		0.067	0.06		0.163	0.043	0.259		0.051	0.461	0.023	0.03	0.017	0.006	0.045	0.029
		0.03	0.234		0.056	0.002	0.018		0.018		0.058	0.001	0.195	0.05	0.175	0.009
		0.006	0.099		0.127	0.003	0.022		0.039		0.021	0.016	0.184	0.065	0.047	0.004
		0.162	0.2		0.04	0.285	0.001		0		0.057	0.02	0.29	0.228	0.065	0.227
		0.009	0.047		0	0.234	0.056		0.003		0.057	0.003	0.287	0.216	0.03	0.04
		0.033	0.01		0.061	0.094	0.049		0.002		0.183	0.05	0.194	0.3	0.032	0.05
		0.017	0.194		0.086	0.019	0.047		0.104		0.067	0.063	0.024	0.009	0.048	0.014
		0.045	0.149		0.035	0.005	0.007		0.101		0.035	0.036	0.01	0.025	0.003	0.012
		0.046	0.222		0.085	0.052	0		0.067		0.081	0.076	0.004	0.004	0.196	0.037
		0.052	0.004			0	0.006		0.031		0.042	0.012	0.034	0.093	0.019	0.102
		0.049	0.001			0.005	0.001		0.15		0.114	0.043	0.032	0.006	0.087	0.13
		0.015	0.185			0.086	0.04		0.021		0.009	0.013	0.125	0.143	0.028	0.17
		0.006	0.021			0.017	0.036		0.117		0.051	0.006	0.112	0.008	0.019	0.123
		0.002	0.088			0.019	0.004		0.102		0.009	0	0.013	0.014	0.013	0.06
			0.015			0.084	0.162		0.406		0.063	0.006	0.023	0.002	0.008	0.127
			0.083			0.015	0.3		0.175		0.009	0.045		0.003	0.008	0
			0.045			0.002	0.007		0.038		0.022	0.009		0.063	0.015	0.148
			0.003			0.019	0.038		0.054		0.003	0.072		0.064	0.037	0.173
			0.006			0.024	0.192		0.067		0.012	0.016		0.076	0.046	0.069
			0.013			0.069	0.119		0.14		0.083	0.037		0.109	0.084	0.009
			0.003			0.065	0.243		0.161		0.031	0.013		0.109	0.009	0.026
			0.026			0.057	0.289		0.173		0.042	0.045		0.02		0.077
			0.033			0.039	0.105		0.036		0.065	0.005		0.017		0.011
			0.003			0.018	0.172		0.019		0.012	0.006		0.055		0.004
			0.014			0.094	0.054		0.003		0.003	0.003		0.044		0.081
			0.008			0.027	0.019		0		0.006	0.02		0.19		0.216
			0.02			0.011	0		0.713		0	0.012		0.03		0.139
			0.067			0.035	0.16		0.019		0.006	0.069		0.012		0.198
			0.211			0.005	0.082		0.015		0.003	0.04		0.072		0.011
			0.077				0.089		0.04		0.003	0.109		0.039		0.008
			0.132				0.072		0.009		0.644	0.385		0.059		0.001
			0.003				0.067				0.003	0.16		0.015		0.056
			0.006				0.096				0.008	0.035		0.002		0.104
			0.008				0.079				0.008	0.015		0.021		0.082
			0				0.131				0.003	0.038		0.319		0.037
			0.003				0.023				0	0.068		0.243		0.015
			0.003				0.023				0	0.077		0.02		0.015
			0.018				0.143				0.008	0.003		0.164		0.004
			0.037				0.098				0	0.021		0.002		0.033
			0.003				0.041				0.028	0.036		0.009		0.059
			0.003				0.003				0.045	0.074		0.013		0.084
			0.029				0.006				0.003	0.056		0.155		0.01
			0.003				0.007				0	0.008		0.077		0.005
							0.047				0.178	0.071		0.019		0
							0.178				0.093	0.025				0.004
							0.052				0.155	0.019				0.075
							0.024				0.003	0.003				0.021
							0				0.134	0.185				0.042
							0.039				0.102	0.275				0.001
							0.142				0.076	0.408				0.002
							0.043				0.043	0.106				0.001
							0.037				0.034	0.016				0.023
							0.135				0.053	0.113				0.001
							0.216				0.056	0.004
							0.045				0.052	0.07
							0.01				0.066	0.042
							0.175				0.003	0.052
							0.045				0.001	0.02
							0.061				0.011	0.142
							0.01				0.026	0.111
							0.129				0.072	0.195
							0.016				0.03	0.036
							0.183				0.032	0.023
							0.029				0.05	0.171
							0.073					0.059
							0.222					0.092
							0.03					0
							0.012					0.392
							0.003
							0.005
							0.026
							0.006
							0.02
							0.067
							0.074
							0.013
							0.064
							0.007
							0.001
							0.012
							0.003
							0.078
							0.023
							0.122
							0
							0.036
							0.001
							0.04
							0.131
							0.058
							0.006
							0.016
							0.024
							0.036
i-mean mobile mitochodria velocity in µm/s
	WT	p.Gln313Lys	p.ile678Leu	p.Ala1001Thr
	0.2	0.179	0.13	0.3
	0.11	0.128	0.168	0.113
	0.107	0.137	0.169	0.101
	0.153	0.175	0.157	0.145
	0.151	0.163	0.151	0.133
	0.289	0.127	0.146	0.606
	0.146	0.111	0.123	0.195
	0.144	0.191	0.193	0.184
	0.162	0.275	0.134	0.29
	0.144	0.141	0.104	0.287
	0.191	0.285	0.101	0.194
	0.246	0.234	0.15	0.125
	0.701	0.105	0.117	0.112
	0.145	0.177	0.102	0.139
	0.106	0.157	0.406	0.216
	0.234	0.149	0.175	0.184
	0.2	0.313	0.14	0.226
	0.194	0.104	0.161	0.116
	0.149	0.11	0.173	0.107
	0.222	0.205	0.713	0.803
	0.185	0.259	0.36	0.123
	0.211	0.162	0.509	0.228
	0.132	0.3	0.153	0.216
	0.136	0.192	0.461	0.3
	0.283	0.119	0.235	0.143
	0.161	0.243	0.106	0.109
	0.236	0.289	0.287	0.109
	0.107	0.105	0.183	0.19
	0.207	0.172	0.114	0.319
	0.221	0.16	0.644	0.243
	0.105	0.131	0.178	0.164
		0.143	0.155	0.155
		0.178	0.134	0.149
		0.142	0.102	0.151
		0.135	0.2	0.154
		0.216	0.213	0.207
		0.175	0.108	0.227
		0.129	0.109	0.175
		0.183	0.385	0.196
		0.222	0.16	0.147
		0.122	0.185	0.105
		0.131	0.275	0.124
		0.236	0.408	0.225
		0.108	0.106	1.253
		0.227	0.113	0.118
		0.235	0.142	0.227
			0.111	0.102
			0.195	0.13
			0.171	0.17
			0.392	0.123
				0.127
				0.148
				0.173
				0.216
				0.139
				0.198
				0.104
mean	0.192839	0.177826	0.21214	0.209877
# of particles	31	46	50	57

[truncated: 3 more sheets: Suppl. Figure 5, Suppl. Figure 6, Suppl. Figure 7 ]
